# Supplementary material for: Serotonin Transporter Deficiency is Associated with Dysbiosis and Changes in Metabolic Function of the Mouse Intestinal Microbiome
Source: Sci Rep. 2019 Feb 14;9:2138. doi: 10.1038/s41598-019-38489-8 (PMC6375953; doi:10.1038/s41598-019-38489-8)
Supplement: Supplementary file 2 — Table E3 [file 41598_2019_38489_MOESM2_ESM.xlsx]

## Sheet: table E3
Table E3. Differentially Abundant Species
TaxID	baseMean	stat	pvalue	padj	Superkingdom	Kingdom	Phylum	Class	Order	Family	Genus	Species
28025	3329.78	22.3177	1.42e-05	0.00361909	Bacteria		Actinobacteria	Actinobacteria	Bifidobacteriales	Bifidobacteriaceae	Bifidobacterium	Bifidobacterium_animalis
47715	206.653	22.3875	1.38e-05	0.00361909	Bacteria		Firmicutes	Bacilli	Lactobacillales	Lactobacillaceae	Lactobacillus	Lactobacillus_rhamnosus
1680	180.956	18.7158	8.63e-05	0.00876635	Bacteria		Actinobacteria	Actinobacteria	Bifidobacteriales	Bifidobacteriaceae	Bifidobacterium	Bifidobacterium_adolescentis
33905	135.63	19.1197	7.05e-05	0.00876635	Bacteria		Actinobacteria	Actinobacteria	Bifidobacteriales	Bifidobacteriaceae	Bifidobacterium	Bifidobacterium_thermophilum
86304	48.6405	19.4452	5.99e-05	0.00876635	Bacteria		Proteobacteria	Gammaproteobacteria	Cellvibrionales	Cellvibrionaceae	Saccharophagus	Saccharophagus_degradans
106590	91.8926	18.085	0.000118274	0.0100138	Bacteria		Proteobacteria	Betaproteobacteria	Burkholderiales	Burkholderiaceae	Cupriavidus	Cupriavidus_necator
1305	98.1466	16.0943	0.000320009	0.0186081	Bacteria		Firmicutes	Bacilli	Lactobacillales	Streptococcaceae	Streptococcus	Streptococcus_sanguinis
47735	44.0018	16.0348	0.000329672	0.0186081	Bacteria		Proteobacteria	Gammaproteobacteria	Pasteurellales	Pasteurellaceae	Bibersteinia	Bibersteinia_trehalosi
84023	86.8079	16.0919	0.000320401	0.0186081	Bacteria		Firmicutes	Clostridia	Clostridiales	Clostridiaceae	Clostridium	Clostridium_autoethanogenum
1681	440.638	15.7219	0.0003855	0.0195834	Bacteria		Actinobacteria	Actinobacteria	Bifidobacteriales	Bifidobacteriaceae	Bifidobacterium	Bifidobacterium_bifidum
110500	66.4832	14.647	0.000659855	0.0304733	Bacteria		Firmicutes	Clostridia	Clostridiales	Peptococcaceae	Pelotomaculum	Pelotomaculum_thermopropionicum
1684	152.313	14.2876	0.000789765	0.0334334	Bacteria		Actinobacteria	Actinobacteria	Bifidobacteriales	Bifidobacteriaceae	Bifidobacterium	Bifidobacterium_asteroides
408	63.2769	13.8612	0.000977431	0.0352811	Bacteria		Proteobacteria	Alphaproteobacteria	Rhizobiales	Methylobacteriaceae	Methylobacterium	Methylobacterium_extorquens
1648	43.2659	13.9036	0.000956932	0.0352811	Bacteria		Firmicutes	Erysipelotrichia	Erysipelotrichales	Erysipelotrichaceae	Erysipelothrix	Erysipelothrix_rhusiopathiae
1685	227.36	13.7337	0.00104177	0.0352811	Bacteria		Actinobacteria	Actinobacteria	Bifidobacteriales	Bifidobacteriaceae	Bifidobacterium	Bifidobacterium_breve
34018	44.5248	13.242	0.00133212	0.0422947	Bacteria		Proteobacteria	Alphaproteobacteria	Rhodospirillales	Rhodospirillaceae	Rhodospirillum	Rhodospirillum_centenum
1299	46.6138	12.9404	0.00154891	0.0438187	Bacteria		Deinococcus-Thermus	Deinococci	Deinococcales	Deinococcaceae	Deinococcus	Deinococcus_radiodurans
179636	66.0279	12.9356	0.00155263	0.0438187	Bacteria		Proteobacteria	Betaproteobacteria	Burkholderiales	Comamonadaceae	Alicycliphilus	Alicycliphilus_denitrificans
184917	100.998	12.6842	0.00176058	0.0470724	Bacteria		Proteobacteria	Deltaproteobacteria	Desulfovibrionales	Desulfovibrionaceae	Desulfovibrio	Desulfovibrio_magneticus
354356	104.46	12.0785	0.00238335	0.060537	Bacteria		Bacteroidetes	Chitinophagia	Chitinophagales	Chitinophagaceae	Niastella	Niastella_koreensis
216816	361.512	11.8349	0.00269207	0.0651224	Bacteria		Actinobacteria	Actinobacteria	Bifidobacteriales	Bifidobacteriaceae	Bifidobacterium	Bifidobacterium_longum
542	52.1902	11.0816	0.00392329	0.0849997	Bacteria		Proteobacteria	Alphaproteobacteria	Sphingomonadales	Sphingomonadaceae	Zymomonas	Zymomonas_mobilis
1623	1582.49	11.0351	0.00401573	0.0849997	Bacteria		Firmicutes	Bacilli	Lactobacillales	Lactobacillaceae	Lactobacillus	Lactobacillus_ruminis
1902	36.7298	11.0837	0.00391934	0.0849997	Bacteria		Actinobacteria	Actinobacteria	Streptomycetales	Streptomycetaceae	Streptomyces	Streptomyces_coelicolor
446660	2420.77	10.9308	0.0042307	0.0859678	Bacteria		Actinobacteria	Coriobacteriia	Eggerthellales	Eggerthellaceae	Adlercreutzia	Adlercreutzia_equolifaciens
239935	4912.61	10.7843	0.00455215	0.088942	Bacteria		Verrucomicrobia	Verrucomicrobiae	Verrucomicrobiales	Akkermansiaceae	Akkermansia	Akkermansia_muciniphila
29449	88.6247	10.6471	0.00487546	0.091731	Bacteria		Proteobacteria	Alphaproteobacteria	Rhizobiales	Rhizobiaceae	Rhizobium	Rhizobium_etli
1084	61.3898	10.4854	0.00528595	0.0931492	Bacteria		Proteobacteria	Alphaproteobacteria	Rhodospirillales	Rhodospirillaceae	Pararhodospirillum	Pararhodospirillum_photometricum
1590	206.551	10.4453	0.00539303	0.0931492	Bacteria		Firmicutes	Bacilli	Lactobacillales	Lactobacillaceae	Lactobacillus	Lactobacillus_plantarum
1642	40.6948	10.4057	0.00550094	0.0931492	Bacteria		Firmicutes	Bacilli	Bacillales	Listeriaceae	Listeria	Listeria_innocua
37734	99.8221	10.1906	0.00612554	0.0974683	Bacteria		Firmicutes	Bacilli	Lactobacillales	Enterococcaceae	Enterococcus	Enterococcus_casseliflavus
102684	83.606	10.1859	0.00613974	0.0974683	Bacteria		Firmicutes	Bacilli	Lactobacillales	Streptococcaceae	Streptococcus	Streptococcus_infantarius
1311	91.4056	10.0938	0.0064292	0.0989708	Bacteria		Firmicutes	Bacilli	Lactobacillales	Streptococcaceae	Streptococcus	Streptococcus_agalactiae
1639	103.16	10.0292	0.00664019	0.0992122	Bacteria		Firmicutes	Bacilli	Bacillales	Listeriaceae	Listeria	Listeria_monocytogenes
1255	195.937	9.87509	0.00717219	0.100315	Bacteria		Firmicutes	Bacilli	Lactobacillales	Lactobacillaceae	Pediococcus	Pediococcus_pentosaceus
28187	46.2326	9.94434	0.00692809	0.100315	Bacteria		Firmicutes	Clostridia	Halanaerobiales	Halobacteroidaceae	Acetohalobium	Acetohalobium_arabaticum
187452	97.4929	9.83801	0.00730642	0.100315	Bacteria		Firmicutes	Bacilli	Lactobacillales	Lactobacillaceae	Pediococcus	Pediococcus_claussenii
339	51.569	9.51466	0.00858853	0.109074	Bacteria		Proteobacteria	Gammaproteobacteria	Xanthomonadales	Xanthomonadaceae	Xanthomonas	Xanthomonas_campestris
67825	37.7272	9.57619	0.00832831	0.109074	Bacteria		Proteobacteria	Gammaproteobacteria	Enterobacteriales	Enterobacteriaceae	Citrobacter	Citrobacter_rodentium
1156433	41.4161	9.53582	0.00849812	0.109074	Bacteria		Firmicutes	Bacilli	Lactobacillales	Streptococcaceae	Streptococcus	Streptococcus_sp._I-P16
1689	112.393	9.28922	0.0096133	0.119111	Bacteria		Actinobacteria	Actinobacteria	Bifidobacteriales	Bifidobacteriaceae	Bifidobacterium	Bifidobacterium_dentium
2751	183.22	9.17033	0.0102021	0.123396	Bacteria		Firmicutes	Bacilli	Lactobacillales	Carnobacteriaceae	Carnobacterium	Carnobacterium_maltaromaticum
1515	142.591	8.70801	0.0128552	0.151871	Bacteria		Firmicutes	Clostridia	Clostridiales	Ruminococcaceae	Ruminiclostridium	Ruminiclostridium_thermocellum
959	47.7169	8.4646	0.0145189	0.162908	Bacteria		Proteobacteria	Deltaproteobacteria	Bdellovibrionales	Bdellovibrionaceae	Bdellovibrio	Bdellovibrio_bacteriovorus
1859	41.0494	8.44832	0.0146376	0.162908	Bacteria		Actinobacteria	Actinobacteria	Frankiales	Frankiaceae	Frankia	Frankia_alni
186192	53.1469	8.43282	0.0147515	0.162908	Bacteria		Deinococcus-Thermus	Deinococci	Thermales	Thermaceae	Marinithermus	Marinithermus_hydrothermalis
926	68.7174	8.33509	0.0154902	0.167426	Bacteria		Proteobacteria	Betaproteobacteria	Burkholderiales		Thiomonas	Thiomonas_intermedia
1624	1378.4	8.19776	0.0165912	0.175591	Bacteria		Firmicutes	Bacilli	Lactobacillales	Lactobacillaceae	Lactobacillus	Lactobacillus_salivarius
1599	168.164	8.09014	0.0175085	0.181516	Bacteria		Firmicutes	Bacilli	Lactobacillales	Lactobacillaceae	Lactobacillus	Lactobacillus_sakei
1245	45.0088	7.99552	0.0183567	0.186505	Bacteria		Firmicutes	Bacilli	Lactobacillales	Leuconostocaceae	Leuconostoc	Leuconostoc_mesenteroides
119	59.4761	7.6259	0.0220829	0.198906	Bacteria		Planctomycetes	Planctomycetia	Planctomycetales	Planctomycetaceae	Rubinisphaera	Rubinisphaera_brasiliensis
193	77.0732	7.31881	0.0257478	0.198906	Bacteria		Proteobacteria	Alphaproteobacteria	Rhodospirillales	Rhodospirillaceae	Azospirillum	Azospirillum_lipoferum
727	58.332	7.71515	0.0211191	0.198906	Bacteria		Proteobacteria	Gammaproteobacteria	Pasteurellales	Pasteurellaceae	Haemophilus	Haemophilus_influenzae
971	263.215	7.56903	0.0227199	0.198906	Bacteria		Firmicutes	Negativicutes	Selenomonadales	Selenomonadaceae	Selenomonas	Selenomonas_ruminantium
1354	190.661	7.38124	0.0249565	0.198906	Bacteria		Firmicutes	Bacilli	Lactobacillales	Enterococcaceae	Enterococcus	Enterococcus_hirae
47770	301.986	7.65211	0.0217954	0.198906	Bacteria		Firmicutes	Bacilli	Lactobacillales	Lactobacillaceae	Lactobacillus	Lactobacillus_crispatus
51669	144.497	7.51783	0.023309	0.198906	Bacteria		Firmicutes	Bacilli	Lactobacillales	Enterococcaceae	Tetragenococcus	Tetragenococcus_halophilus
53346	119.164	7.3115	0.0258422	0.198906	Bacteria		Firmicutes	Bacilli	Lactobacillales	Enterococcaceae	Enterococcus	Enterococcus_mundtii
61635	67.8196	7.61809	0.0221693	0.198906	Bacteria		Tenericutes	Mollicutes	Acholeplasmatales	Acholeplasmataceae	Acholeplasma	Acholeplasma_brassicae
80816	87.8604	7.71314	0.0211404	0.198906	Bacteria		Proteobacteria	Deltaproteobacteria	Myxococcales	Kofleriaceae	Haliangium	Haliangium_ochraceum
84112	378.642	7.47956	0.0237594	0.198906	Bacteria		Actinobacteria	Coriobacteriia	Eggerthellales	Eggerthellaceae	Eggerthella	Eggerthella_lenta
129958	36.2202	7.33946	0.0254833	0.198906	Bacteria		Firmicutes	Clostridia	Thermoanaerobacterales	Thermoanaerobacteraceae	Carboxydothermus	Carboxydothermus_hydrogenoformans
158080	43.0561	7.7309	0.0209535	0.198906	Bacteria		Proteobacteria	Gammaproteobacteria	Oceanospirillales	Halomonadaceae	Chromohalobacter	Chromohalobacter_salexigens
160799	44.6921	7.4424	0.0242049	0.198906	Bacteria		Firmicutes	Bacilli	Bacillales	Paenibacillaceae	Paenibacillus	Paenibacillus_borealis
312306	37.5833	7.34664	0.0253921	0.198906	Bacteria		Proteobacteria	Gammaproteobacteria	Pseudomonadales	Pseudomonadaceae	Pseudomonas	Pseudomonas_entomophila
502394	38.9285	7.47657	0.0237949	0.198906	Bacteria		Deinococcus-Thermus	Deinococci	Deinococcales	Deinococcaceae	Deinococcus	Deinococcus_gobiensis
1587	462.488	7.10518	0.0286504	0.214528	Bacteria		Firmicutes	Bacilli	Lactobacillales	Lactobacillaceae	Lactobacillus	Lactobacillus_helveticus
185300	349.794	7.10057	0.0287164	0.214528	Bacteria		Bacteroidetes	Bacteroidia	Bacteroidales	Porphyromonadaceae	Paludibacter	Paludibacter_propionicigenes
1352	834.094	7.06753	0.0291947	0.214941	Bacteria		Firmicutes	Bacilli	Lactobacillales	Enterococcaceae	Enterococcus	Enterococcus_faecium
1625	128.575	6.85994	0.0323879	0.225384	Bacteria		Firmicutes	Bacilli	Lactobacillales	Lactobacillaceae	Lactobacillus	Lactobacillus_sanfranciscensis
273376	78.501	6.86551	0.0322978	0.225384	Bacteria		Spirochaetes	Spirochaetia	Spirochaetales	Spirochaetaceae	Sphaerochaeta	Sphaerochaeta_coccoides
397291	106.406	6.89669	0.0317982	0.225384	Bacteria		Firmicutes	Clostridia	Clostridiales	Lachnospiraceae		Lachnospiraceae_bacterium_A4
1536772	66.2331	6.87252	0.0321848	0.225384	Bacteria		Firmicutes	Bacilli	Bacillales	Paenibacillaceae	Paenibacillus	Paenibacillus_sp._FSL_R7-0273
303	120.381	6.74104	0.0343718	0.227267	Bacteria		Proteobacteria	Gammaproteobacteria	Pseudomonadales	Pseudomonadaceae	Pseudomonas	Pseudomonas_putida
1336	88.8048	6.51145	0.0385529	0.227267	Bacteria		Firmicutes	Bacilli	Lactobacillales	Streptococcaceae	Streptococcus	Streptococcus_equi
1363	52.2762	6.75173	0.0341885	0.227267	Bacteria		Firmicutes	Bacilli	Lactobacillales	Streptococcaceae	Lactococcus	Lactococcus_garvieae
1396	63.5959	6.62381	0.0364468	0.227267	Bacteria		Firmicutes	Bacilli	Bacillales	Bacillaceae	Bacillus	Bacillus_cereus
36861	40.7494	6.61095	0.0366817	0.227267	Bacteria		Proteobacteria	Betaproteobacteria	Hydrogenophilales	Hydrogenophilaceae	Thiobacillus	Thiobacillus_denitrificans
43305	1210.44	6.73391	0.0344945	0.227267	Bacteria		Firmicutes	Clostridia	Clostridiales	Lachnospiraceae	Butyrivibrio	Butyrivibrio_proteoclasticus
44251	80.2709	6.51458	0.0384926	0.227267	Bacteria		Firmicutes	Bacilli	Bacillales	Paenibacillaceae	Paenibacillus	Paenibacillus_durus
63745	48.5869	6.78414	0.033639	0.227267	Bacteria		Proteobacteria	Betaproteobacteria	Gallionellales	Gallionellaceae	Sideroxydans	Sideroxydans_lithotrophicus
68202	41.9266	6.53497	0.0381021	0.227267	Bacteria		Actinobacteria	Actinobacteria	Streptomycetales	Streptomycetaceae	Streptomyces	Streptomyces_fulvissimus
80869	57.4744	6.52698	0.0382547	0.227267	Bacteria		Proteobacteria	Betaproteobacteria	Burkholderiales	Comamonadaceae	Acidovorax	Acidovorax_citrulli
216465	38.6561	6.49241	0.0389216	0.227267	Bacteria		Proteobacteria	Betaproteobacteria	Burkholderiales	Comamonadaceae	Polaromonas	Polaromonas_naphthalenivorans
316068	44.8883	6.5446	0.0379192	0.227267	Bacteria		Bacteroidetes	Cytophagia	Cytophagales	Cytophagaceae	Leadbetterella	Leadbetterella_byssophila
397865	826.343	6.6647	0.0357092	0.227267	Bacteria		Bacteroidetes	Bacteroidia	Bacteroidales	Porphyromonadaceae	Barnesiella	Barnesiella_viscericola
467094	156.959	6.6457	0.0360499	0.227267	Bacteria		Actinobacteria	Acidimicrobiia	Acidimicrobiales	Acidimicrobiaceae	Ilumatobacter	Ilumatobacter_coccineus
55601	51.6684	6.44101	0.0399349	0.230533	Bacteria		Proteobacteria	Gammaproteobacteria	Vibrionales	Vibrionaceae	Vibrio	Vibrio_anguillarum
133924	66.2712	6.27793	0.0433275	0.247308	Bacteria		Proteobacteria	Alphaproteobacteria	Rhodobacterales	Rhodobacteraceae	Leisingera	Leisingera_methylohalidivorans
1018	49.9348	6.19957	0.0450589	0.251106	Bacteria		Bacteroidetes	Flavobacteriia	Flavobacteriales	Flavobacteriaceae	Capnocytophaga	Capnocytophaga_ochracea
182710	62.2358	6.22421	0.0445071	0.251106	Bacteria		Firmicutes	Bacilli	Bacillales	Bacillaceae	Oceanobacillus	Oceanobacillus_iheyensis
702113	46.3101	6.18114	0.045476	0.251106	Bacteria		Proteobacteria	Alphaproteobacteria	Sphingomonadales	Sphingomonadaceae	Novosphingobium	Novosphingobium_sp._PP1Y
573	89.15	6.09384	0.047505	0.254027	Bacteria		Proteobacteria	Gammaproteobacteria	Enterobacteriales	Enterobacteriaceae	Klebsiella	Klebsiella_pneumoniae
1581	86.757	6.11483	0.0470091	0.254027	Bacteria		Firmicutes	Bacilli	Lactobacillales	Lactobacillaceae	Lactobacillus	Lactobacillus_buchneri
45972	46.1516	6.10276	0.0472937	0.254027	Bacteria		Firmicutes	Bacilli	Bacillales	Staphylococcaceae	Staphylococcus	Staphylococcus_pasteuri
154	96.3578	6.02848	0.0490832	0.259732	Bacteria		Spirochaetes	Spirochaetia	Spirochaetales	Spirochaetaceae	Spirochaeta	Spirochaeta_thermophila
83455	54.7	5.96116	0.0507633	0.265853	Bacteria		Proteobacteria	Deltaproteobacteria	Myxococcales	Myxococcaceae	Myxococcus	Myxococcus_stipitatus
1244	124.651	5.86369	0.0532985	0.271498	Bacteria		Firmicutes	Bacilli	Lactobacillales	Leuconostocaceae	Leuconostoc	Leuconostoc_gelidum
1334	70.289	5.8121	0.0546913	0.271498	Bacteria		Firmicutes	Bacilli	Lactobacillales	Streptococcaceae	Streptococcus	Streptococcus_dysgalactiae
1423	154.365	5.8271	0.0542827	0.271498	Bacteria		Firmicutes	Bacilli	Bacillales	Bacillaceae	Bacillus	Bacillus_subtilis
28123	525.921	5.86235	0.0533342	0.271498	Bacteria		Bacteroidetes	Bacteroidia	Bacteroidales	Porphyromonadaceae	Porphyromonas	Porphyromonas_asaccharolytica
146919	79.5195	5.82532	0.0543309	0.271498	Bacteria		Bacteroidetes		Bacteroidetes_Order_II._Incertae_sedis	Rhodothermaceae	Salinibacter	Salinibacter_ruber
351052	46.1213	5.79911	0.0550477	0.271498	Bacteria		Proteobacteria	Gammaproteobacteria	Chromatiales	Ectothiorhodospiraceae	Alkalilimnicola	Alkalilimnicola_ehrlichii
1398	114.614	5.6412	0.0595702	0.290977	Bacteria		Firmicutes	Bacilli	Bacillales	Bacillaceae	Bacillus	Bacillus_coagulans
208596	77.9181	5.57557	0.0615575	0.297821	Bacteria		Firmicutes	Bacilli	Lactobacillales	Carnobacteriaceae	Carnobacterium	Carnobacterium_sp._17-4
1061	50.5353	5.45251	0.065464	0.302316	Bacteria		Proteobacteria	Alphaproteobacteria	Rhodobacterales	Rhodobacteraceae	Rhodobacter	Rhodobacter_capsulatus
1351	1023.12	5.41653	0.0666524	0.302316	Bacteria		Firmicutes	Bacilli	Lactobacillales	Enterococcaceae	Enterococcus	Enterococcus_faecalis
2734	93.403	5.47816	0.0646297	0.302316	Bacteria		Firmicutes	Clostridia	Clostridiales	Symbiobacteriaceae	Symbiobacterium	Symbiobacterium_thermophilum
29549	89.108	5.44586	0.0656821	0.302316	Bacteria		Bacteroidetes		Bacteroidetes_Order_II._Incertae_sedis	Rhodothermaceae	Rhodothermus	Rhodothermus_marinus
85698	149.313	5.5171	0.0633837	0.302316	Bacteria		Proteobacteria	Betaproteobacteria	Burkholderiales	Alcaligenaceae	Achromobacter	Achromobacter_xylosoxidans
301301	6532.15	5.41982	0.0665428	0.302316	Bacteria		Firmicutes	Clostridia	Clostridiales	Lachnospiraceae	Roseburia	Roseburia_hominis
324057	127.44	5.43027	0.0661961	0.302316	Bacteria		Firmicutes	Bacilli	Bacillales	Paenibacillaceae	Paenibacillus	Paenibacillus_sp._JDR-2
1580	60.6312	5.31388	0.0701627	0.303036	Bacteria		Firmicutes	Bacilli	Lactobacillales	Lactobacillaceae	Lactobacillus	Lactobacillus_brevis
2743	49.3752	5.29892	0.0706893	0.303036	Bacteria		Proteobacteria	Gammaproteobacteria	Alteromonadales	Alteromonadaceae	Marinobacter	Marinobacter_hydrocarbonoclasticus
34073	92.8596	5.29053	0.0709867	0.303036	Bacteria		Proteobacteria	Betaproteobacteria	Burkholderiales	Comamonadaceae	Variovorax	Variovorax_paradoxus
38986	50.7027	5.30008	0.0706484	0.303036	Bacteria		Tenericutes	Mollicutes	Acholeplasmatales	Acholeplasmataceae	Acholeplasma	Acholeplasma_palmae
84030	2445.09	5.33805	0.0693196	0.303036	Bacteria		Firmicutes	Clostridia	Clostridiales	Lachnospiraceae	Lachnoclostridium	[Clostridium]_saccharolyticum
95486	36.5759	5.31165	0.0702407	0.303036	Bacteria		Proteobacteria	Betaproteobacteria	Burkholderiales	Burkholderiaceae	Burkholderia	Burkholderia_cenocepacia
261302	60.4057	5.34724	0.0690021	0.303036	Bacteria		Proteobacteria	Betaproteobacteria	Burkholderiales	Burkholderiaceae	Paraburkholderia	Paraburkholderia_phytofirmans
214856	8264.27	5.26893	0.0717574	0.303773	Bacteria		Bacteroidetes	Bacteroidia	Bacteroidales	Rikenellaceae	Alistipes	Alistipes_finegoldii
51197	124.273	5.22689	0.0732818	0.305141	Bacteria		Firmicutes	Clostridia	Clostridiales	Peptococcaceae	Syntrophobotulus	Syntrophobotulus_glycolicus
59930	53.0585	5.22818	0.0732346	0.305141	Bacteria		Cyanobacteria		Chroococcales		Cyanobium	Cyanobium_gracile
158	68.2745	5.04883	0.0801052	0.312725	Bacteria		Spirochaetes	Spirochaetia	Spirochaetales	Spirochaetaceae	Treponema	Treponema_denticola
615	84.7985	5.13647	0.0766707	0.312725	Bacteria		Proteobacteria	Gammaproteobacteria	Enterobacteriales	Enterobacteriaceae	Serratia	Serratia_marcescens
837	494.033	5.12626	0.0770631	0.312725	Bacteria		Bacteroidetes	Bacteroidia	Bacteroidales	Porphyromonadaceae	Porphyromonas	Porphyromonas_gingivalis
996	36.9324	5.03543	0.0806437	0.312725	Bacteria		Bacteroidetes	Flavobacteriia	Flavobacteriales	Flavobacteriaceae	Flavobacterium	Flavobacterium_columnare
1049	66.9975	5.03965	0.0804736	0.312725	Bacteria		Proteobacteria	Gammaproteobacteria	Chromatiales	Chromatiaceae	Allochromatium	Allochromatium_vinosum
88058	110.366	5.07951	0.0788858	0.312725	Bacteria		Spirochaetes	Spirochaetia	Spirochaetales	Spirochaetaceae	Treponema	Treponema_primitia
225194	42.6945	5.10252	0.0779834	0.312725	Bacteria		Proteobacteria	Deltaproteobacteria	Desulfuromonadales	Geobacteraceae	Geobacter	Geobacter_bemidjiensis
328814	11491.4	5.09378	0.0783249	0.312725	Bacteria		Bacteroidetes	Bacteroidia	Bacteroidales	Rikenellaceae	Alistipes	Alistipes_shahii
1042156	2077.01	5.06852	0.0793205	0.312725	Bacteria		Firmicutes	Clostridia	Clostridiales	Clostridiaceae	Clostridium	Clostridium_sp._SY8519
283734	62.7649	5.01448	0.0814927	0.313623	Bacteria		Firmicutes	Bacilli	Bacillales	Staphylococcaceae	Staphylococcus	Staphylococcus_pseudintermedius
651143	233.461	4.99544	0.0822723	0.314243	Bacteria		Bacteroidetes	Cytophagia	Cytophagales	Cytophagaceae	Fibrella	Fibrella_aestuarina
1613	163.006	4.94596	0.084333	0.317342	Bacteria		Firmicutes	Bacilli	Lactobacillales	Lactobacillaceae	Lactobacillus	Lactobacillus_fermentum
52584	56.4488	4.95741	0.0838519	0.317342	Bacteria		Spirochaetes	Spirochaetia	Brachyspirales	Brachyspiraceae	Brachyspira	Brachyspira_pilosicoli
41	54.0544	4.86096	0.0879945	0.321591	Bacteria		Proteobacteria	Deltaproteobacteria	Myxococcales	Cystobacteraceae	Stigmatella	Stigmatella_aurantiaca
1643	44.3737	4.86477	0.0878271	0.321591	Bacteria		Firmicutes	Bacilli	Bacillales	Listeriaceae	Listeria	Listeria_welshimeri
40567	55.3568	4.87232	0.0874963	0.321591	Bacteria		Actinobacteria	Actinobacteria	Pseudonocardiales	Pseudonocardiaceae	Actinosynnema	Actinosynnema_mirum
49118	63.8131	4.86667	0.0877439	0.321591	Bacteria		Firmicutes	Clostridia	Clostridiales	Clostridiaceae	Candidatus_Arthromitus	Candidatus_Arthromitus_sp._SFB-mouse
33871	77.0866	4.82041	0.0897969	0.325835	Bacteria		Actinobacteria	Coriobacteriia	Coriobacteriales	Coriobacteriaceae	Coriobacterium	Coriobacterium_glomerans
167	317.01	4.80286	0.0905884	0.326375	Bacteria		Spirochaetes	Spirochaetia	Spirochaetales	Spirochaetaceae	Treponema	Treponema_succinifaciens
305	76.5057	4.7701	0.0920842	0.329428	Bacteria		Proteobacteria	Betaproteobacteria	Burkholderiales	Burkholderiaceae	Ralstonia	Ralstonia_solanacearum
1605	42.2711	4.64112	0.0982186	0.348916	Bacteria		Firmicutes	Bacilli	Lactobacillales	Lactobacillaceae	Lactobacillus	Lactobacillus_animalis
1736	435.773	4.62078	0.0992227	0.350036	Bacteria		Firmicutes	Clostridia	Clostridiales	Eubacteriaceae	Eubacterium	Eubacterium_limosum
614	59.6366	4.58534	0.100997	0.353836	Bacteria		Proteobacteria	Gammaproteobacteria	Enterobacteriales	Enterobacteriaceae	Serratia	Serratia_liquefaciens
670	66.7968	4.55765	0.102405	0.356312	Bacteria		Proteobacteria	Gammaproteobacteria	Vibrionales	Vibrionaceae	Vibrio	Vibrio_parahaemolyticus
1302	39.26	4.47307	0.106828	0.369175	Bacteria		Firmicutes	Bacilli	Lactobacillales	Streptococcaceae	Streptococcus	Streptococcus_gordonii
61624	209.156	4.43671	0.108788	0.372502	Bacteria		Firmicutes	Bacilli	Bacillales	Paenibacillaceae	Paenibacillus	Paenibacillus_mucilaginosus
191026	41.1879	4.4281	0.109257	0.372502	Bacteria		Proteobacteria	Deltaproteobacteria	Desulfovibrionales	Desulfovibrionaceae	Desulfovibrio	Desulfovibrio_hydrothermalis
1534	178.688	4.39973	0.110818	0.375182	Bacteria		Firmicutes	Clostridia	Clostridiales	Clostridiaceae	Clostridium	Clostridium_kluyveri
61435	149.411	4.36077	0.112998	0.375182	Bacteria		Chloroflexi	Dehalococcoidia	Dehalococcoidales	Dehalococcoidaceae	Dehalococcoides	Dehalococcoides_mccartyi
304895	50.289	4.36925	0.11252	0.375182	Bacteria		Actinobacteria	Actinobacteria	Catenulisporales	Catenulisporaceae	Catenulispora	Catenulispora_acidiphila
349221	85.9951	4.37746	0.112059	0.375182	Bacteria		Proteobacteria	Alphaproteobacteria			Micavibrio	Micavibrio_aeruginosavorus
1464	69.5617	4.32411	0.115089	0.37865	Bacteria		Firmicutes	Bacilli	Bacillales	Paenibacillaceae	Paenibacillus	Paenibacillus_larvae
1335757	44.878	4.3164	0.115533	0.37865	Bacteria		Proteobacteria	Gammaproteobacteria	Chromatiales	Ectothiorhodospiraceae	Spiribacter	Spiribacter_sp._UAH-SP71
592316	45.0332	4.29686	0.116667	0.379917	Bacteria		Proteobacteria	Gammaproteobacteria	Enterobacteriales	Enterobacteriaceae	Pantoea	Pantoea_sp._At-9b
294	70.713	4.22018	0.121227	0.387892	Bacteria		Proteobacteria	Gammaproteobacteria	Pseudomonadales	Pseudomonadaceae	Pseudomonas	Pseudomonas_fluorescens
833	114.979	4.20333	0.122253	0.387892	Bacteria		Fibrobacteres	Fibrobacteria	Fibrobacterales	Fibrobacteraceae	Fibrobacter	Fibrobacter_succinogenes
1318	37.1438	4.2399	0.120038	0.387892	Bacteria		Firmicutes	Bacilli	Lactobacillales	Streptococcaceae	Streptococcus	Streptococcus_parasanguinis
36873	57.8949	4.19136	0.122987	0.387892	Bacteria		Proteobacteria	Betaproteobacteria	Burkholderiales	Burkholderiaceae	Paraburkholderia	Paraburkholderia_xenovorans
40520	564.93	4.16752	0.124461	0.387892	Bacteria		Firmicutes	Clostridia	Clostridiales	Lachnospiraceae	Blautia	Blautia_obeum
69966	49.9657	4.18374	0.123456	0.387892	Bacteria		Firmicutes	Bacilli	Bacillales	Staphylococcaceae	Macrococcus	Macrococcus_caseolyticus
477641	40.5519	4.17739	0.123849	0.387892	Bacteria		Actinobacteria	Actinobacteria	Geodermatophilales	Geodermatophilaceae	Modestobacter	Modestobacter_marinus
1428	153.461	4.14842	0.125656	0.389226	Bacteria		Firmicutes	Bacilli	Bacillales	Bacillaceae	Bacillus	Bacillus_thuringiensis
714	53.7574	4.1243	0.12718	0.390172	Bacteria		Proteobacteria	Gammaproteobacteria	Pasteurellales	Pasteurellaceae	Aggregatibacter	Aggregatibacter_actinomycetemcomitans
1276	39.5086	4.11932	0.127497	0.390172	Bacteria		Actinobacteria	Actinobacteria	Micrococcales	Dermacoccaceae	Kytococcus	Kytococcus_sedentarius
912	39.9132	4.09933	0.128778	0.391303	Bacteria		Proteobacteria	Alphaproteobacteria	Rhizobiales	Bradyrhizobiaceae	Nitrobacter	Nitrobacter_hamburgensis
42817	47.0424	4.08958	0.129407	0.391303	Bacteria		Actinobacteria	Actinobacteria	Corynebacteriales	Corynebacteriaceae	Corynebacterium	Corynebacterium_argentoratense
373	37.0639	4.06313	0.13113	0.39349	Bacteria		Proteobacteria	Alphaproteobacteria	Rhizobiales	Rhizobiaceae	Agrobacterium	Agrobacterium_vitis
31998	41.0398	4.05267	0.131818	0.39349	Bacteria		Proteobacteria	Alphaproteobacteria	Rhizobiales	Methylobacteriaceae	Methylobacterium	Methylobacterium_radiotolerans
666686	92.4102	4.04304	0.132454	0.39349	Bacteria		Firmicutes	Bacilli	Bacillales	Bacillaceae	Bacillus	Bacillus_sp._1NLA3E
337	47.7669	3.99608	0.135601	0.394796	Bacteria		Proteobacteria	Betaproteobacteria	Burkholderiales	Burkholderiaceae	Burkholderia	Burkholderia_glumae
654	74.7106	3.99016	0.136003	0.394796	Bacteria		Proteobacteria	Gammaproteobacteria	Aeromonadales	Aeromonadaceae	Aeromonas	Aeromonas_veronii
29385	58.2926	4.01253	0.13449	0.394796	Bacteria		Firmicutes	Bacilli	Bacillales	Staphylococcaceae	Staphylococcus	Staphylococcus_saprophyticus
48935	38.9899	3.99067	0.135968	0.394796	Bacteria		Proteobacteria	Alphaproteobacteria	Sphingomonadales	Sphingomonadaceae	Novosphingobium	Novosphingobium_aromaticivorans
44012	39.5631	3.87591	0.143998	0.413282	Bacteria		Proteobacteria	Gammaproteobacteria	Alteromonadales	Ferrimonadaceae	Ferrimonas	Ferrimonas_balearica
245014	632.521	3.8787	0.143798	0.413282	Bacteria		Firmicutes	Clostridia	Clostridiales			butyrate-producing_bacterium_SS3/4
77133	2962.38	3.83025	0.147323	0.420451	Bacteria							uncultured_bacterium
1328	157.993	3.78628	0.150598	0.425022	Bacteria		Firmicutes	Bacilli	Lactobacillales	Streptococcaceae	Streptococcus	Streptococcus_anginosus
271065	36.2583	3.78801	0.150468	0.425022	Bacteria		Proteobacteria	Gammaproteobacteria	Methylococcales	Methylococcaceae	Methylomicrobium	Methylomicrobium_alcaliphilum
287	119.394	3.73723	0.154337	0.430477	Bacteria		Proteobacteria	Gammaproteobacteria	Pseudomonadales	Pseudomonadaceae	Pseudomonas	Pseudomonas_aeruginosa
1260	86.6852	3.63169	0.1627	0.430477	Bacteria		Firmicutes	Tissierellia	Tissierellales	Peptoniphilaceae	Finegoldia	Finegoldia_magna
1406	129.549	3.70726	0.156668	0.430477	Bacteria		Firmicutes	Bacilli	Bacillales	Paenibacillaceae	Paenibacillus	Paenibacillus_polymyxa
1579	431.879	3.72611	0.155197	0.430477	Bacteria		Firmicutes	Bacilli	Lactobacillales	Lactobacillaceae	Lactobacillus	Lactobacillus_acidophilus
1589	42.6867	3.64324	0.161764	0.430477	Bacteria		Firmicutes	Bacilli	Lactobacillales	Lactobacillaceae	Lactobacillus	Lactobacillus_pentosus
33952	160.714	3.64855	0.161334	0.430477	Bacteria		Firmicutes	Clostridia	Clostridiales	Eubacteriaceae	Acetobacterium	Acetobacterium_woodii
40324	77.6413	3.63996	0.162029	0.430477	Bacteria		Proteobacteria	Gammaproteobacteria	Xanthomonadales	Xanthomonadaceae	Stenotrophomonas	Stenotrophomonas_maltophilia
187327	122.65	3.68827	0.158162	0.430477	Bacteria		Firmicutes	Negativicutes	Acidaminococcales	Acidaminococcaceae	Acidaminococcus	Acidaminococcus_intestini
252307	80.3511	3.72188	0.155527	0.430477	Bacteria		Bacteroidetes	Flavobacteriia	Flavobacteriales	Flavobacteriaceae	Robiginitalea	Robiginitalea_biformata
471189	572.129	3.65091	0.161145	0.430477	Bacteria		Actinobacteria	Coriobacteriia	Eggerthellales	Eggerthellaceae	Gordonibacter	Gordonibacter_pamelaeae
547188	49.352	3.67898	0.158898	0.430477	Bacteria		Planctomycetes	Phycisphaerae	Phycisphaerales	Phycisphaeraceae	Phycisphaera	Phycisphaera_mikurensis
1345697	51.7715	3.68293	0.158585	0.430477	Bacteria		Firmicutes	Bacilli	Bacillales	Bacillaceae	Geobacillus	Geobacillus_sp._JF8
132920	45.9404	3.56881	0.167897	0.441926	Bacteria		Firmicutes	Bacilli	Bacillales		Exiguobacterium	Exiguobacterium_antarcticum
133453	38.5314	3.52008	0.172038	0.44818	Bacteria		Chloroflexi	Caldilineae	Caldilineales	Caldilineaceae	Caldilinea	Caldilinea_aerophila
133926	106.061	3.5289	0.171281	0.44818	Bacteria		Actinobacteria	Coriobacteriia	Coriobacteriales	Atopobiaceae	Olsenella	Olsenella_uli
492670	39.7699	3.50106	0.173682	0.450155	Bacteria		Firmicutes	Bacilli	Bacillales	Bacillaceae	Bacillus	Bacillus_velezensis
1264	457.344	3.48058	0.17547	0.450195	Bacteria		Firmicutes	Clostridia	Clostridiales	Ruminococcaceae	Ruminococcus	Ruminococcus_albus
49338	129.364	3.48882	0.174748	0.450195	Bacteria		Firmicutes	Clostridia	Clostridiales	Peptococcaceae	Desulfitobacterium	Desulfitobacterium_hafniense
285	83.0764	3.45103	0.178082	0.4546	Bacteria		Proteobacteria	Betaproteobacteria	Burkholderiales	Comamonadaceae	Comamonas	Comamonas_testosteroni
267818	217.051	3.37725	0.184774	0.469325	Bacteria		Firmicutes	Bacilli	Lactobacillales	Lactobacillaceae	Lactobacillus	Lactobacillus_kefiranofaciens
1094	120.63	3.35402	0.186932	0.472445	Bacteria		Chlorobi	Chlorobia	Chlorobiales	Chlorobiaceae	Chlorobium	Chlorobium_phaeovibrioides
59310	37.7006	3.32939	0.189248	0.475931	Bacteria		Firmicutes	Bacilli	Lactobacillales	Streptococcaceae	Streptococcus	Streptococcus_macedonicus
192	62.4978	3.25624	0.196299	0.488822	Bacteria		Proteobacteria	Alphaproteobacteria	Rhodospirillales	Rhodospirillaceae	Azospirillum	Azospirillum_brasilense
985	38.4082	3.26103	0.195829	0.488822	Bacteria		Bacteroidetes	Cytophagia	Cytophagales	Cytophagaceae	Cytophaga	Cytophaga_hutchinsonii
1096	53.2911	3.18383	0.203535	0.497096	Bacteria		Chlorobi	Chlorobia	Chlorobiales	Chlorobiaceae	Chlorobium	Chlorobium_phaeobacteroides
1413	73.4094	3.18473	0.203443	0.497096	Bacteria		Firmicutes	Bacilli	Bacillales	Bacillaceae	Bacillus	Bacillus_cellulosilyticus
380021	46.1263	3.18504	0.203412	0.497096	Bacteria		Proteobacteria	Gammaproteobacteria	Pseudomonadales	Pseudomonadaceae	Pseudomonas	Pseudomonas_protegens
580165	48.5545	3.20459	0.201434	0.497096	Bacteria		Firmicutes	Bacilli	Bacillales	Bacillaceae	Bacillus	Bacillus_cytotoxicus
125	53.9305	3.15524	0.206465	0.501839	Bacteria		Planctomycetes	Planctomycetia	Planctomycetales	Planctomycetaceae	Pirellula	Pirellula_staleyi
329	43.2146	3.12476	0.209637	0.504719	Bacteria		Proteobacteria	Betaproteobacteria	Burkholderiales	Burkholderiaceae	Ralstonia	Ralstonia_pickettii
33970	55.6503	3.12842	0.209253	0.504719	Bacteria		Firmicutes	Bacilli	Lactobacillales	Enterococcaceae	Melissococcus	Melissococcus_plutonius
380	100.636	2.98557	0.224746	0.506985	Bacteria		Proteobacteria	Alphaproteobacteria	Rhizobiales	Rhizobiaceae	Sinorhizobium	Sinorhizobium_fredii
398	76.817	2.9077	0.233668	0.506985	Bacteria		Proteobacteria	Alphaproteobacteria	Rhizobiales	Rhizobiaceae	Rhizobium	Rhizobium_tropici
880	38.7166	2.91283	0.23307	0.506985	Bacteria		Proteobacteria	Deltaproteobacteria	Desulfovibrionales	Desulfovibrionaceae	Desulfovibrio	Desulfovibrio_salexigens
1404	80.7025	3.0123	0.221762	0.506985	Bacteria		Firmicutes	Bacilli	Bacillales	Bacillaceae	Bacillus	Bacillus_megaterium
1511	60.6813	2.90476	0.234012	0.506985	Bacteria		Firmicutes	Clostridia	Clostridiales	Peptostreptococcaceae	Peptoclostridium	[Clostridium]_sticklandii
1911	49.7347	3.09583	0.212691	0.506985	Bacteria		Actinobacteria	Actinobacteria	Streptomycetales	Streptomycetaceae	Streptomyces	Streptomyces_griseus
28035	107.218	3.08876	0.213444	0.506985	Bacteria		Firmicutes	Bacilli	Bacillales	Staphylococcaceae	Staphylococcus	Staphylococcus_lugdunensis
28131	345.586	3.02324	0.220553	0.506985	Bacteria		Bacteroidetes	Bacteroidia	Bacteroidales	Prevotellaceae	Prevotella	Prevotella_intermedia
39491	3203.24	3.06708	0.215771	0.506985	Bacteria		Firmicutes	Clostridia	Clostridiales	Lachnospiraceae		[Eubacterium]_rectale
52227	2199.73	2.92712	0.231411	0.506985	Bacteria		Bacteroidetes	Bacteroidia	Bacteroidales	Prevotellaceae	Prevotella	Prevotella_dentalis
53399	71.8065	3.06036	0.216497	0.506985	Bacteria		Proteobacteria	Alphaproteobacteria	Rhizobiales	Hyphomicrobiaceae	Hyphomicrobium	Hyphomicrobium_denitrificans
73919	85.421	3.05636	0.21693	0.506985	Bacteria		Firmicutes	Clostridia	Clostridiales	Clostridiales_Family_XVII._Incertae_Sedis	Thermaerobacter	Thermaerobacter_marianensis
107709	38.1062	2.90023	0.234544	0.506985	Bacteria		Verrucomicrobia	Opitutae	Opitutales	Opitutaceae	Opitutus	Opitutus_terrae
164514	72.4913	2.99828	0.223322	0.506985	Bacteria		Bacteroidetes	Flavobacteriia	Flavobacteriales	Blattabacteriaceae	Blattabacterium	Blattabacterium_punctulatus
166486	571.246	2.93328	0.230699	0.506985	Bacteria		Firmicutes	Clostridia	Clostridiales	Lachnospiraceae	Roseburia	Roseburia_intestinalis
167642	42.8676	2.92125	0.232091	0.506985	Bacteria		Fusobacteria	Fusobacteriia	Fusobacteriales	Fusobacteriaceae	Ilyobacter	Ilyobacter_polytropus
253245	38.49	2.88339	0.236527	0.506985	Bacteria		Bacteroidetes	Flavobacteriia	Flavobacteriales	Cryomorphaceae	Owenweeksia	Owenweeksia_hongkongensis
290399	39.5643	2.88439	0.236409	0.506985	Bacteria		Actinobacteria	Actinobacteria	Micrococcales	Micrococcaceae	Arthrobacter	Arthrobacter_sp._FB24
312279	92.9906	2.89325	0.235364	0.506985	Bacteria		Bacteroidetes	Cytophagia	Cytophagales	Cytophagaceae	Emticicia	Emticicia_oligotrophica
335659	39.7083	2.93531	0.230465	0.506985	Bacteria		Proteobacteria	Alphaproteobacteria	Rhizobiales	Bradyrhizobiaceae	Bradyrhizobium	Bradyrhizobium_sp._S23321
377615	211.575	3.05142	0.217467	0.506985	Bacteria		Firmicutes	Bacilli	Bacillales	Paenibacillaceae	Thermobacillus	Thermobacillus_composti
387093	36.583	2.97944	0.225436	0.506985	Bacteria		Proteobacteria	Epsilonproteobacteria			Sulfurovum	Sulfurovum_sp._NBC37-1
471827	54.27	2.90053	0.234508	0.506985	Bacteria		Firmicutes	Clostridia	Clostridiales	Peptococcaceae	Candidatus_Desulforudis	Candidatus_Desulforudis_audaxviator
748280	42.8264	2.9489	0.228905	0.506985	Bacteria		Proteobacteria	Betaproteobacteria	Neisseriales	Chromobacteriaceae	Pseudogulbenkiania	Pseudogulbenkiania_sp._NH8B
911045	38.6218	3.03124	0.219672	0.506985	Bacteria		Proteobacteria	Alphaproteobacteria	Rhodobacterales	Rhodobacteraceae	Pseudovibrio	Pseudovibrio_sp._FO-BEG1
1536769	36.7351	3.03805	0.218926	0.506985	Bacteria		Firmicutes	Bacilli	Bacillales	Paenibacillaceae	Paenibacillus	Paenibacillus_sp._FSL_P4-0081
940615	44.6667	2.86926	0.238204	0.508435	Bacteria		Acidobacteria	Acidobacteriia	Acidobacteriales	Acidobacteriaceae	Granulicella	Granulicella_tundricola
1358	103.91	2.81874	0.244297	0.51926	Bacteria		Firmicutes	Bacilli	Lactobacillales	Streptococcaceae	Lactococcus	Lactococcus_lactis
195	44.283	2.80746	0.245678	0.520019	Bacteria		Proteobacteria	Epsilonproteobacteria	Campylobacterales	Campylobacteraceae	Campylobacter	Campylobacter_coli
1314	496.479	2.76607	0.250816	0.528691	Bacteria		Firmicutes	Bacilli	Lactobacillales	Streptococcaceae	Streptococcus	Streptococcus_pyogenes
1748	41.4853	2.74642	0.253293	0.529422	Bacteria		Actinobacteria	Actinobacteria	Propionibacteriales	Propionibacteriaceae	Propionibacterium	Propionibacterium_acidipropionici
187137	39.1109	2.73039	0.255331	0.529422	Bacteria		Deinococcus-Thermus	Deinococci	Thermales	Thermaceae	Oceanithermus	Oceanithermus_profundus
252966	48.0883	2.74619	0.253322	0.529422	Bacteria		Firmicutes	Clostridia	Thermoanaerobacterales	Thermoanaerobacterales_Family_IV._Incertae_Sedis	Mahella	Mahella_australiensis
379067	38.8797	2.73776	0.254392	0.529422	Bacteria		Actinobacteria	Actinobacteria	Streptomycetales	Streptomycetaceae	Streptomyces	Streptomyces_bingchenggensis
1556	57.524	2.7022	0.258956	0.532659	Bacteria		Firmicutes	Clostridia	Clostridiales		Gottschalkia	Gottschalkia_acidurici
1161942	682.74	2.70193	0.25899	0.532659	Bacteria		Firmicutes	Clostridia	Clostridiales	Ruminococcaceae	Ruminococcus	Ruminococcus_champanellensis
76853	72.0475	2.66648	0.263621	0.537558	Bacteria		Firmicutes	Bacilli	Bacillales	Planococcaceae	Solibacillus	Solibacillus_silvestris
204038	52.8446	2.6683	0.263381	0.537558	Bacteria		Proteobacteria	Gammaproteobacteria	Enterobacteriales	Enterobacteriaceae	Dickeya	Dickeya_dadantii
215591	38.5955	2.65525	0.265106	0.537558	Bacteria		Spirochaetes	Spirochaetia	Spirochaetales	Spirochaetaceae	Treponema	Treponema_caldarium
1131707	73.2328	2.65149	0.265605	0.537558	Bacteria		Spirochaetes	Spirochaetia	Spirochaetales	Spirochaetaceae	Sphaerochaeta	Sphaerochaeta_pleomorpha
395961	46.0965	2.64102	0.266999	0.538236	Bacteria		Cyanobacteria		Chroococcales		Cyanothece	Cyanothece_sp._PCC_7425
28251	39.9737	2.60105	0.272388	0.538417	Bacteria		Bacteroidetes	Flavobacteriia	Flavobacteriales	Flavobacteriaceae	Ornithobacterium	Ornithobacterium_rhinotracheale
29543	100.369	2.61507	0.270487	0.538417	Bacteria		Proteobacteria	Deltaproteobacteria	Desulfuromonadales	Desulfuromonadaceae	Pelobacter	Pelobacter_propionicus
39485	1424.28	2.61316	0.270744	0.538417	Bacteria		Firmicutes	Clostridia	Clostridiales	Eubacteriaceae	Eubacterium	[Eubacterium]_eligens
81462	56.4538	2.62578	0.269041	0.538417	Bacteria		Synergistetes	Synergistia	Synergistales	Synergistaceae	Thermanaerovibrio	Thermanaerovibrio_acidaminovorans
164546	50.8242	2.6049	0.271865	0.538417	Bacteria		Proteobacteria	Betaproteobacteria	Burkholderiales	Burkholderiaceae	Cupriavidus	Cupriavidus_taiwanensis
116085	239.37	2.5527	0.279053	0.549454	Bacteria		Firmicutes	Clostridia	Clostridiales	Lachnospiraceae	Coprococcus	Coprococcus_catus
2001	52.7735	2.49405	0.287359	0.557169	Bacteria		Actinobacteria	Actinobacteria	Streptosporangiales	Streptosporangiaceae	Streptosporangium	Streptosporangium_roseum
55206	40.405	2.49712	0.286917	0.557169	Bacteria		Spirochaetes	Spirochaetia	Spirochaetales	Spirochaetaceae	Spirochaeta	Spirochaeta_smaragdinae
191495	53.8726	2.5015	0.286291	0.557169	Bacteria		Actinobacteria	Thermoleophilia	Solirubrobacterales	Conexibacteraceae	Conexibacter	Conexibacter_woesei
1124597	67.2898	2.51156	0.284853	0.557169	Bacteria		Proteobacteria	Alphaproteobacteria	Magnetococcales	Magnetococcaceae	Magnetococcus	Magnetococcus_marinus
443143	62.3274	2.478	0.289674	0.559522	Bacteria		Proteobacteria	Deltaproteobacteria	Desulfuromonadales	Geobacteraceae	Geobacter	Geobacter_sp._M18
79329	132.917	2.46123	0.292112	0.559974	Bacteria		Bacteroidetes	Chitinophagia	Chitinophagales	Chitinophagaceae	Chitinophaga	Chitinophaga_pinensis
332410	50.8869	2.46252	0.291924	0.559974	Bacteria		Firmicutes	Bacilli	Bacillales		Exiguobacterium	Exiguobacterium_sibiricum
995	46.9673	2.41335	0.29919	0.568163	Bacteria		Bacteroidetes	Sphingobacteriia	Sphingobacteriales	Sphingobacteriaceae	Solitalea	Solitalea_canadensis
1563	64.9606	2.40968	0.29974	0.568163	Bacteria		Firmicutes	Clostridia	Clostridiales	Peptococcaceae	Desulfosporosinus	Desulfosporosinus_orientis
502558	181.455	2.41409	0.29908	0.568163	Bacteria		Actinobacteria	Coriobacteriia	Eggerthellales	Eggerthellaceae	Eggerthella	Eggerthella_sp._YY7918
921	50.5592	2.39707	0.301636	0.569631	Bacteria		Proteobacteria	Alphaproteobacteria	Rhizobiales	Xanthobacteraceae	Starkeya	Starkeya_novella
66219	1128.08	2.37872	0.304416	0.572374	Bacteria		Firmicutes	Clostridia	Clostridiales	Lachnospiraceae	Lachnoclostridium	Lachnoclostridium_phytofermentans
146939	49.2412	2.37265	0.305341	0.572374	Bacteria		Proteobacteria	Betaproteobacteria	Rhodocyclales	Rhodocyclaceae	Azospira	Azospira_oryzae
405212	55.124	2.31036	0.315	0.58831	Bacteria		Firmicutes	Bacilli	Bacillales	Alicyclobacillaceae	Alicyclobacillus	Alicyclobacillus_acidocaldarius
984	37.1108	2.2821	0.319483	0.594497	Bacteria		Bacteroidetes	Sphingobacteriia	Sphingobacteriales	Sphingobacteriaceae	Pedobacter	Pedobacter_heparinus
652716	400.425	2.24399	0.32563	0.603723	Bacteria		Bacteroidetes	Bacteroidia	Bacteroidales	Prevotellaceae	Prevotella	Prevotella_sp._oral_taxon_299
831	76.2926	2.16707	0.338397	0.605718	Bacteria		Firmicutes	Clostridia	Clostridiales	Lachnospiraceae	Butyrivibrio	Butyrivibrio_fibrisolvens
1493	125.924	2.1657	0.33863	0.605718	Bacteria		Firmicutes	Clostridia	Clostridiales	Clostridiaceae	Clostridium	Clostridium_cellulovorans
36745	170.999	2.19746	0.333294	0.605718	Bacteria		Firmicutes	Clostridia	Clostridiales	Clostridiaceae	Clostridium	Clostridium_saccharoperbutylacetonicum
119219	63.0463	2.1888	0.334741	0.605718	Bacteria		Proteobacteria	Betaproteobacteria	Burkholderiales	Burkholderiaceae	Cupriavidus	Cupriavidus_metallidurans
119484	37.2639	2.16892	0.338084	0.605718	Bacteria		Proteobacteria	Deltaproteobacteria	Syntrophobacterales	Syntrophobacteraceae	Syntrophobacter	Syntrophobacter_fumaroxidans
314100	142.78	2.1955	0.333621	0.605718	Bacteria							uncultured_murine_large_bowel_bacterium_BAC_31B
316278	39.9247	2.22368	0.328954	0.605718	Bacteria		Cyanobacteria		Chroococcales		Synechococcus	Synechococcus_sp._RCC307
751585	124.087	2.17568	0.336943	0.605718	Bacteria		Firmicutes	Clostridia	Clostridiales	Lachnospiraceae	Coprococcus	Coprococcus_sp._ART55/1
755731	153.464	2.1884	0.334808	0.605718	Bacteria		Firmicutes	Clostridia	Clostridiales	Clostridiaceae	Clostridium	Clostridium_sp._BNL1100
1427356	46.5764	2.18131	0.335997	0.605718	Bacteria		Proteobacteria	Alphaproteobacteria	Rhizobiales	Hyphomicrobiaceae	Hyphomicrobium	Hyphomicrobium_nitrativorans
644	148.58	2.15207	0.340945	0.607719	Bacteria		Proteobacteria	Gammaproteobacteria	Aeromonadales	Aeromonadaceae	Aeromonas	Aeromonas_hydrophila
1160721	86.0866	2.12113	0.34626	0.615035	Bacteria		Firmicutes	Clostridia	Clostridiales	Ruminococcaceae	Ruminococcus	Ruminococcus_bicirculans
1744	53.7399	2.10868	0.348423	0.61672	Bacteria		Actinobacteria	Actinobacteria	Propionibacteriales	Propionibacteriaceae	Propionibacterium	Propionibacterium_freudenreichii
964	37.3516	2.09522	0.350776	0.61873	Bacteria		Proteobacteria	Betaproteobacteria	Burkholderiales	Oxalobacteraceae	Herbaspirillum	Herbaspirillum_seropedicae
280	60.7554	2.04482	0.359727	0.620084	Bacteria		Proteobacteria	Alphaproteobacteria	Rhizobiales	Xanthobacteraceae	Xanthobacter	Xanthobacter_autotrophicus
382	45.7959	2.02258	0.36375	0.620084	Bacteria		Proteobacteria	Alphaproteobacteria	Rhizobiales	Rhizobiaceae	Sinorhizobium	Sinorhizobium_meliloti
630	57.4849	2.04393	0.359888	0.620084	Bacteria		Proteobacteria	Gammaproteobacteria	Enterobacteriales	Enterobacteriaceae	Yersinia	Yersinia_enterocolitica
820	78.8914	2.05919	0.357152	0.620084	Bacteria		Bacteroidetes	Bacteroidia	Bacteroidales	Bacteroidaceae	Bacteroides	Bacteroides_uniformis
876	231.579	2.0755	0.35425	0.620084	Bacteria		Proteobacteria	Deltaproteobacteria	Desulfovibrionales	Desulfovibrionaceae	Desulfovibrio	Desulfovibrio_desulfuricans
1393	41.0696	2.02702	0.362942	0.620084	Bacteria		Firmicutes	Bacilli	Bacillales	Paenibacillaceae	Brevibacillus	Brevibacillus_brevis
28232	59.5914	2.04149	0.360326	0.620084	Bacteria		Proteobacteria	Deltaproteobacteria	Desulfuromonadales	Geobacteraceae	Geobacter	Geobacter_metallireducens
33943	37.3627	2.03481	0.361532	0.620084	Bacteria		Firmicutes	Bacilli	Bacillales	Alicyclobacillaceae	Kyrpidia	Kyrpidia_tusciae
100716	36.9451	2.03851	0.360865	0.620084	Bacteria		Chlorobi	Chlorobia	Chlorobiales	Chlorobiaceae	Chloroherpeton	Chloroherpeton_thalassium
1536773	52.819	2.0676	0.355654	0.620084	Bacteria		Firmicutes	Bacilli	Bacillales	Paenibacillaceae	Paenibacillus	Paenibacillus_sp._FSL_R7-0331
1329522	675.835	2.01267	0.365556	0.621079	Bacteria							uncultured_bacterium_BAC10G6
86662	53.6548	1.97169	0.373123	0.631822	Bacteria		Firmicutes	Bacilli	Bacillales	Bacillaceae	Bacillus	Bacillus_weihenstephanensis
487	43.6374	1.89865	0.387002	0.632466	Bacteria		Proteobacteria	Betaproteobacteria	Neisseriales	Neisseriaceae	Neisseria	Neisseria_meningitidis
826	79.5489	1.89012	0.388656	0.632466	Bacteria		Fusobacteria	Fusobacteriia	Fusobacteriales	Leptotrichiaceae	Sebaldella	Sebaldella_termitidis
1219	63.9965	1.88481	0.389689	0.632466	Bacteria		Cyanobacteria		Prochlorales	Prochlorococcaceae	Prochlorococcus	Prochlorococcus_marinus
2746	44.7709	1.9481	0.377551	0.632466	Bacteria		Proteobacteria	Gammaproteobacteria	Oceanospirillales	Halomonadaceae	Halomonas	Halomonas_elongata
28112	1244.19	1.88997	0.388684	0.632466	Bacteria		Bacteroidetes	Bacteroidia	Bacteroidales	Porphyromonadaceae	Tannerella	Tannerella_forsythia
29343	56.2865	1.89059	0.388565	0.632466	Bacteria		Firmicutes	Clostridia	Clostridiales	Ruminococcaceae	Ruminiclostridium	[Clostridium]_cellulosi
34003	36.4901	1.91731	0.383408	0.632466	Bacteria		Proteobacteria	Alphaproteobacteria	Rhodobacterales	Rhodobacteraceae	Paracoccus	Paracoccus_aminophilus
84110	300.958	1.91316	0.384205	0.632466	Bacteria		Actinobacteria	Coriobacteriia	Eggerthellales	Eggerthellaceae	Slackia	Slackia_heliotrinireducens
94254	127.075	1.88752	0.389163	0.632466	Bacteria		Bacteroidetes	Cytophagia	Cytophagales	Cytophagaceae	Dyadobacter	Dyadobacter_fermentans
182337	72.4779	1.88853	0.388965	0.632466	Bacteria		Proteobacteria	Gammaproteobacteria	Enterobacteriales	Enterobacteriaceae	Erwinia	Erwinia_billingiae
427923	53.3671	1.93851	0.379365	0.632466	Bacteria		Proteobacteria	Deltaproteobacteria	Desulfobacterales	Desulfobulbaceae	Desulfurivibrio	Desulfurivibrio_alkaliphilus
470934	41.1207	1.9576	0.375762	0.632466	Bacteria		Proteobacteria	Gammaproteobacteria	Enterobacteriales	Enterobacteriaceae	Pantoea	Pantoea_vagans
1131703	41.1946	1.89242	0.38821	0.632466	Bacteria		Spirochaetes	Spirochaetia	Spirochaetales	Spirochaetaceae	Sphaerochaeta	Sphaerochaeta_globosa
266	52.3061	1.85474	0.395594	0.637973	Bacteria		Proteobacteria	Alphaproteobacteria	Rhodobacterales	Rhodobacteraceae	Paracoccus	Paracoccus_denitrificans
582	46.4314	1.85562	0.395418	0.637973	Bacteria		Proteobacteria	Gammaproteobacteria	Enterobacteriales	Enterobacteriaceae	Morganella	Morganella_morganii
554	56.9817	1.84497	0.397531	0.639068	Bacteria		Proteobacteria	Gammaproteobacteria	Enterobacteriales	Enterobacteriaceae	Pectobacterium	Pectobacterium_carotovorum
29329	54.7623	1.80452	0.405651	0.650065	Bacteria		Firmicutes	Clostridia	Thermoanaerobacterales	Thermoanaerobacterales_Family_III._Incertae_Sedis	Thermoanaerobacterium	Thermoanaerobacterium_xylanolyticum
627192	46.3411	1.75253	0.416335	0.665089	Bacteria		Proteobacteria	Alphaproteobacteria	Sphingomonadales	Sphingomonadaceae	Sphingobium	Sphingobium_sp._SYK-6
56	47.5793	1.74503	0.4179	0.665495	Bacteria		Proteobacteria	Deltaproteobacteria	Myxococcales	Polyangiaceae	Sorangium	Sorangium_cellulosum
58180	81.7191	1.70836	0.425632	0.673295	Bacteria		Proteobacteria	Deltaproteobacteria	Desulfovibrionales	Desulfovibrionaceae	Desulfovibrio	Desulfovibrio_alaskensis
233055	98.568	1.7053	0.426285	0.673295	Bacteria		Firmicutes	Clostridia	Clostridiales	Peptococcaceae	Desulfitobacterium	Desulfitobacterium_dichloroeliminans
863643	101.106	1.703	0.426774	0.673295	Bacteria		Firmicutes	Clostridia	Clostridiales	Peptococcaceae	Thermincola	Thermincola_potens
19	43.0417	1.65399	0.437361	0.682056	Bacteria		Proteobacteria	Deltaproteobacteria	Desulfuromonadales	Desulfuromonadaceae	Pelobacter	Pelobacter_carbinolicus
873	49.498	1.66808	0.434291	0.682056	Bacteria		Proteobacteria	Deltaproteobacteria	Desulfovibrionales	Desulfovibrionaceae	Desulfovibrio	Desulfovibrio_africanus
1280	49.3611	1.65404	0.437352	0.682056	Bacteria		Firmicutes	Bacilli	Bacillales	Staphylococcaceae	Staphylococcus	Staphylococcus_aureus
186931	39.7294	1.65246	0.437697	0.682056	Bacteria		Proteobacteria	Gammaproteobacteria	Chromatiales	Ectothiorhodospiraceae	Thioalkalivibrio	Thioalkalivibrio_nitratireducens
571	43.8518	1.63108	0.4424	0.684902	Bacteria		Proteobacteria	Gammaproteobacteria	Enterobacteriales	Enterobacteriaceae	Klebsiella	Klebsiella_oxytoca
28141	96.6496	1.62581	0.443569	0.684902	Bacteria		Proteobacteria	Gammaproteobacteria	Enterobacteriales	Enterobacteriaceae	Cronobacter	Cronobacter_sakazakii
371601	605.202	1.62933	0.442787	0.684902	Bacteria		Bacteroidetes	Bacteroidia	Bacteroidales	Bacteroidaceae	Bacteroides	Bacteroides_xylanisolvens
499229	80.3847	1.61362	0.446279	0.686999	Bacteria		Firmicutes	Clostridia	Thermoanaerobacterales	Thermoanaerobacteraceae	Tepidanaerobacter	Tepidanaerobacter_acetatoxydans
43948	50.367	1.60711	0.447734	0.687157	Bacteria		Proteobacteria	Gammaproteobacteria	Aeromonadales	Aeromonadaceae	Tolumonas	Tolumonas_auensis
1033854	75.4003	1.59525	0.450397	0.689162	Bacteria		Proteobacteria	Gammaproteobacteria	Chromatiales	Ectothiorhodospiraceae	Thioalkalivibrio	Thioalkalivibrio_sulfidiphilus
550	106.92	1.58174	0.453451	0.690809	Bacteria		Proteobacteria	Gammaproteobacteria	Enterobacteriales	Enterobacteriaceae	Enterobacter	Enterobacter_cloacae
315405	38.249	1.57846	0.454194	0.690809	Bacteria		Firmicutes	Bacilli	Lactobacillales	Streptococcaceae	Streptococcus	Streptococcus_gallolyticus
111501	71.5449	1.57054	0.455997	0.691482	Bacteria		Bacteroidetes	Flavobacteriia	Flavobacteriales	Flavobacteriaceae	Muricauda	Muricauda_ruestringensis
1598	5509.21	1.54639	0.461535	0.697797	Bacteria		Firmicutes	Bacilli	Lactobacillales	Lactobacillaceae	Lactobacillus	Lactobacillus_reuteri
80679	37.3796	1.53783	0.463515	0.698711	Bacteria		Proteobacteria	Gammaproteobacteria	Chromatiales	Chromatiaceae	Thioflavicoccus	Thioflavicoccus_mobilis
316	151.121	1.51645	0.468498	0.702056	Bacteria		Proteobacteria	Gammaproteobacteria	Pseudomonadales	Pseudomonadaceae	Pseudomonas	Pseudomonas_stutzeri
823	936.253	1.51789	0.468159	0.702056	Bacteria		Bacteroidetes	Bacteroidia	Bacteroidales	Porphyromonadaceae	Parabacteroides	Parabacteroides_distasonis
33039	455.638	1.49543	0.473447	0.707385	Bacteria		Firmicutes	Clostridia	Clostridiales	Lachnospiraceae	Blautia	[Ruminococcus]_torques
33964	38.1435	1.4874	0.475351	0.708147	Bacteria		Firmicutes	Bacilli	Lactobacillales	Leuconostocaceae	Leuconostoc	Leuconostoc_citreum
208226	69.0922	1.46476	0.480764	0.714117	Bacteria		Firmicutes	Clostridia	Clostridiales	Clostridiaceae	Alkaliphilus	Alkaliphilus_metalliredigens
562	97.064	1.43092	0.488968	0.722081	Bacteria		Proteobacteria	Gammaproteobacteria	Enterobacteriales	Enterobacteriaceae	Escherichia	Escherichia_coli
143361	98.1634	1.43278	0.488513	0.722081	Bacteria		Firmicutes	Clostridia	Clostridiales	Peptostreptococcaceae	Filifactor	Filifactor_alocis
593909	48.8407	1.42497	0.490424	0.722131	Bacteria		Proteobacteria	Alphaproteobacteria	Rhizobiales	Phyllobacteriaceae	Mesorhizobium	Mesorhizobium_opportunistum
863	66.0725	1.41381	0.493169	0.723029	Bacteria		Firmicutes	Clostridia	Clostridiales	Syntrophomonadaceae	Syntrophomonas	Syntrophomonas_wolfei
1307	784.273	1.41092	0.49388	0.723029	Bacteria		Firmicutes	Bacilli	Lactobacillales	Streptococcaceae	Streptococcus	Streptococcus_suis
548	40.5173	1.39767	0.497165	0.723334	Bacteria		Proteobacteria	Gammaproteobacteria	Enterobacteriales	Enterobacteriaceae	Klebsiella	[Enterobacter]_aerogenes
1313	60.0867	1.3758	0.502632	0.723334	Bacteria		Firmicutes	Bacilli	Lactobacillales	Streptococcaceae	Streptococcus	Streptococcus_pneumoniae
1510	170.785	1.38295	0.500836	0.723334	Bacteria		Firmicutes	Clostridia	Clostridiales	Ruminococcaceae	Ruminiclostridium	[Clostridium]_stercorarium
58138	84.7719	1.37946	0.501711	0.723334	Bacteria		Firmicutes	Clostridia	Clostridiales	Peptococcaceae	Desulfotomaculum	Desulfotomaculum_acetoxidans
102134	118.056	1.38426	0.500509	0.723334	Bacteria		Firmicutes	Clostridia	Clostridiales	Peptococcaceae	Desulfotomaculum	Desulfotomaculum_gibsoniae
312277	45.6524	1.38248	0.500955	0.723334	Bacteria		Bacteroidetes	Flavobacteriia	Flavobacteriales	Flavobacteriaceae	Flavobacterium	Flavobacterium_indicum
1097	90.8002	1.34383	0.510729	0.728794	Bacteria		Chlorobi	Chlorobia	Chlorobiales	Chlorobiaceae	Chlorobaculum	Chlorobaculum_tepidum
69823	146.973	1.34744	0.50981	0.728794	Bacteria		Firmicutes	Negativicutes	Selenomonadales	Selenomonadaceae	Selenomonas	Selenomonas_sputigena
259354	51.043	1.35312	0.508364	0.728794	Bacteria		Proteobacteria	Deltaproteobacteria	Desulfobacterales	Desulfobacteraceae	Desulfatibacillum	Desulfatibacillum_alkenivorans
259537	44.8715	1.3161	0.517859	0.73678	Bacteria		Proteobacteria	Betaproteobacteria	Rhodocyclales	Rhodocyclaceae	Dechloromonas	Dechloromonas_aromatica
649841	46.5604	1.31083	0.519227	0.73678	Bacteria		Proteobacteria	Betaproteobacteria	Sulfuricellales	Sulfuricellaceae	Sulfuricella	Sulfuricella_denitrificans
384	100.879	1.29133	0.524314	0.741926	Bacteria		Proteobacteria	Alphaproteobacteria	Rhizobiales	Rhizobiaceae	Rhizobium	Rhizobium_leguminosarum
332163	81.7548	1.28553	0.525837	0.742014	Bacteria		Acidobacteria	Solibacteres	Solibacterales	Solibacteraceae	Candidatus_Solibacter	Candidatus_Solibacter_usitatus
1521	170.429	1.25906	0.532843	0.743638	Bacteria		Firmicutes	Clostridia	Clostridiales	Ruminococcaceae	Ruminiclostridium	[Clostridium]_cellulolyticum
1604	47.8005	1.2606	0.532433	0.743638	Bacteria		Firmicutes	Bacilli	Lactobacillales	Lactobacillaceae	Lactobacillus	Lactobacillus_amylovorus
59610	37.8073	1.27033	0.529848	0.743638	Bacteria		Firmicutes	Clostridia	Clostridiales	Peptococcaceae	Desulfotomaculum	Desulfotomaculum_reducens
411153	92.7885	1.26816	0.530424	0.743638	Bacteria		Bacteroidetes	Flavobacteriia	Flavobacteriales	Flavobacteriaceae	Gramella	Gramella_forsetii
375	50.3155	1.22023	0.543289	0.749881	Bacteria		Proteobacteria	Alphaproteobacteria	Rhizobiales	Bradyrhizobiaceae	Bradyrhizobium	Bradyrhizobium_japonicum
818	1194.79	1.18848	0.551981	0.749881	Bacteria		Bacteroidetes	Bacteroidia	Bacteroidales	Bacteroidaceae	Bacteroides	Bacteroides_thetaiotaomicron
28197	47.2879	1.21255	0.545379	0.749881	Bacteria		Proteobacteria	Epsilonproteobacteria	Campylobacterales	Campylobacteraceae	Arcobacter	Arcobacter_butzleri
35701	152.484	1.19628	0.549833	0.749881	Bacteria		Firmicutes	Clostridia	Clostridiales	Heliobacteriaceae	Heliobacterium	Heliobacterium_modesticaldum
58135	69.6554	1.19458	0.550301	0.749881	Bacteria		Firmicutes	Clostridia	Clostridiales	Peptococcaceae	Desulfotomaculum	Desulfotomaculum_kuznetsovii
85643	67.6855	1.18813	0.552078	0.749881	Bacteria		Proteobacteria	Betaproteobacteria	Rhodocyclales	Rhodocyclaceae	Thauera	Thauera_sp._MZ1T
160808	49.7001	1.19032	0.551474	0.749881	Bacteria		Proteobacteria	Acidithiobacillia	Acidithiobacillales	Acidithiobacillaceae	Acidithiobacillus	Acidithiobacillus_ferrivorans
245012	422.552	1.22668	0.541539	0.749881	Bacteria		Firmicutes	Clostridia	Clostridiales			butyrate-producing_bacterium_SM4/1
471223	45.858	1.22132	0.542992	0.749881	Bacteria		Firmicutes	Bacilli	Bacillales	Bacillaceae	Geobacillus	Geobacillus_sp._WCH70
1173025	47.4439	1.22428	0.542188	0.749881	Bacteria		Cyanobacteria		Oscillatoriales		Geitlerinema	Geitlerinema_sp._PCC_7407
851	77.8279	1.15999	0.559902	0.754456	Bacteria		Fusobacteria	Fusobacteriia	Fusobacteriales	Fusobacteriaceae	Fusobacterium	Fusobacterium_nucleatum
1304	71.9996	1.16518	0.55845	0.754456	Bacteria		Firmicutes	Bacilli	Lactobacillales	Streptococcaceae	Streptococcus	Streptococcus_salivarius
266779	48.4893	1.16207	0.559318	0.754456	Bacteria		Proteobacteria	Alphaproteobacteria	Rhizobiales	Phyllobacteriaceae	Chelativorans	Chelativorans_sp._BNC1
1085	55.3394	1.14672	0.563627	0.757467	Bacteria		Proteobacteria	Alphaproteobacteria	Rhodospirillales	Rhodospirillaceae	Rhodospirillum	Rhodospirillum_rubrum
1449	95.1521	1.14061	0.565354	0.757783	Bacteria		Firmicutes	Bacilli	Bacillales	Bacillaceae	Amphibacillus	Amphibacillus_xylanus
817	3368.51	1.1147	0.572725	0.764243	Bacteria		Bacteroidetes	Bacteroidia	Bacteroidales	Bacteroidaceae	Bacteroides	Bacteroides_fragilis
85683	48.8556	1.1131	0.573182	0.764243	Bacteria		Firmicutes	Bacilli	Bacillales	Sporolactobacillaceae		[Bacillus]_selenitireducens
1402	76.4673	1.09221	0.5792	0.770245	Bacteria		Firmicutes	Bacilli	Bacillales	Bacillaceae	Bacillus	Bacillus_licheniformis
511062	41.6087	1.06594	0.58686	0.778394	Bacteria		Proteobacteria	Gammaproteobacteria	Aeromonadales	Aeromonadaceae	Oceanimonas	Oceanimonas_sp._GK1
149715	37.3554	1.05789	0.589225	0.77848	Bacteria		Thermotogae	Thermotogae	Petrotogales		Marinitoga	Marinitoga_piezophila
743722	90.3745	1.0553	0.58999	0.77848	Bacteria		Bacteroidetes	Sphingobacteriia	Sphingobacteriales	Sphingobacteriaceae	Sphingobacterium	Sphingobacterium_sp._21
1329523	91.7349	1.04192	0.593951	0.781676	Bacteria							uncultured_bacterium_BAC25G1
28068	36.6685	1.03219	0.596846	0.783456	Bacteria		Proteobacteria	Betaproteobacteria	Burkholderiales		Rubrivivax	Rubrivivax_gelatinosus
461876	39.7041	1.02401	0.599292	0.784348	Bacteria		Firmicutes	Clostridia	Clostridiales	Clostridiaceae	Alkaliphilus	Alkaliphilus_oremlandii
1166130	39.9476	1.01961	0.600613	0.784348	Bacteria		Proteobacteria	Gammaproteobacteria	Enterobacteriales	Enterobacteriaceae	Enterobacter	Enterobacter_sp._R4-368
1041504	55.9653	1.01318	0.602546	0.784855	Bacteria		Firmicutes	Clostridia	Clostridiales	Clostridiaceae	Candidatus_Arthromitus	Candidatus_Arthromitus_sp._SFB-rat-Yit
2702	36.5504	1.00429	0.60523	0.786274	Bacteria		Actinobacteria	Actinobacteria	Bifidobacteriales	Bifidobacteriaceae	Gardnerella	Gardnerella_vaginalis
357276	181.751	0.99934	0.606731	0.786274	Bacteria		Bacteroidetes	Bacteroidia	Bacteroidales	Bacteroidaceae	Bacteroides	Bacteroides_dorei
290053	2068.69	0.982821	0.611763	0.790778	Bacteria		Bacteroidetes	Bacteroidia	Bacteroidales	Bacteroidaceae	Bacteroides	Bacteroides_helcogenes
1731	41.482	0.974915	0.614186	0.791895	Bacteria		Firmicutes	Clostridia	Clostridiales	Eubacteriaceae	Eubacterium	Eubacterium_acidaminophilum
28118	951.053	0.959413	0.618965	0.794026	Bacteria		Bacteroidetes	Bacteroidia	Bacteroidales	Odoribacteraceae	Odoribacter	Odoribacter_splanchnicus
150829	82.2978	0.961276	0.618389	0.794026	Bacteria		Spirochaetes	Spirochaetia	Spirochaetales	Spirochaetaceae	Treponema	Treponema_azotonutricium
1513	141.277	0.947643	0.622618	0.794509	Bacteria		Firmicutes	Clostridia	Clostridiales	Clostridiaceae	Clostridium	Clostridium_tetani
33959	8019.4	0.943101	0.624034	0.794509	Bacteria		Firmicutes	Bacilli	Lactobacillales	Lactobacillaceae	Lactobacillus	Lactobacillus_johnsonii
40518	559.406	0.946264	0.623048	0.794509	Bacteria		Firmicutes	Clostridia	Clostridiales	Ruminococcaceae	Ruminococcus	Ruminococcus_bromii
364410	36.6062	0.923087	0.63031	0.800494	Bacteria		Proteobacteria	Alphaproteobacteria	Rhodospirillales	Acetobacteraceae	Granulibacter	Granulibacter_bethesdensis
481743	159.786	0.914327	0.633077	0.802002	Bacteria		Firmicutes	Bacilli	Bacillales	Paenibacillaceae	Paenibacillus	Paenibacillus_sp._Y412MC10
159	40.6219	0.863097	0.649503	0.807381	Bacteria		Spirochaetes	Spirochaetia	Brachyspirales	Brachyspiraceae	Brachyspira	Brachyspira_hyodysenteriae
1076	152.347	0.893093	0.639834	0.807381	Bacteria		Proteobacteria	Alphaproteobacteria	Rhizobiales	Bradyrhizobiaceae	Rhodopseudomonas	Rhodopseudomonas_palustris
1390	54.327	0.884703	0.642524	0.807381	Bacteria		Firmicutes	Bacilli	Bacillales	Bacillaceae	Bacillus	Bacillus_amyloliquefaciens
1564	103.493	0.870315	0.647163	0.807381	Bacteria		Firmicutes	Clostridia	Clostridiales	Peptococcaceae	Desulfotomaculum	Desulfotomaculum_ruminis
2051	85.5366	0.877833	0.644735	0.807381	Bacteria		Actinobacteria	Actinobacteria	Actinomycetales	Actinomycetaceae	Mobiluncus	Mobiluncus_curtisii
2057	68.1751	0.874162	0.645919	0.807381	Bacteria		Chloroflexi	Thermomicrobia	Sphaerobacterales	Sphaerobacteraceae	Sphaerobacter	Sphaerobacter_thermophilus
76860	54.022	0.856567	0.651626	0.807381	Bacteria		Firmicutes	Bacilli	Lactobacillales	Streptococcaceae	Streptococcus	Streptococcus_constellatus
169679	131.612	0.88743	0.641648	0.807381	Bacteria		Firmicutes	Clostridia	Clostridiales	Clostridiaceae	Clostridium	Clostridium_saccharobutylicum
376805	1794.79	0.859704	0.650605	0.807381	Bacteria		Bacteroidetes	Bacteroidia	Bacteroidales	Bacteroidaceae	Bacteroides	Bacteroides_salanitronis
1309	87.9263	0.835763	0.65844	0.813839	Bacteria		Firmicutes	Bacilli	Lactobacillales	Streptococcaceae	Streptococcus	Streptococcus_mutans
1517	144.436	0.815671	0.665088	0.82006	Bacteria		Firmicutes	Clostridia	Thermoanaerobacterales	Thermoanaerobacterales_Family_III._Incertae_Sedis	Thermoanaerobacterium	Thermoanaerobacterium_thermosaccharolyticum
529	43.3	0.806013	0.668308	0.822035	Bacteria		Proteobacteria	Alphaproteobacteria	Rhizobiales	Brucellaceae	Ochrobactrum	Ochrobactrum_anthropi
1520	112.406	0.800343	0.670205	0.822377	Bacteria		Firmicutes	Clostridia	Clostridiales	Clostridiaceae	Clostridium	Clostridium_beijerinckii
73141	84.4796	0.789869	0.673724	0.824703	Bacteria		Proteobacteria	Gammaproteobacteria	Chromatiales	Chromatiaceae	Thiocystis	Thiocystis_violascens
521	54.5029	0.773328	0.679319	0.826494	Bacteria		Proteobacteria	Betaproteobacteria	Burkholderiales	Alcaligenaceae	Bordetella	Bordetella_avium
899	91.1363	0.757619	0.684676	0.826494	Bacteria		Proteobacteria	Deltaproteobacteria	Desulfovibrionales	Desulfomicrobiaceae	Desulfomicrobium	Desulfomicrobium_baculatum
1542	94.1927	0.770766	0.68019	0.826494	Bacteria		Firmicutes	Clostridia	Clostridiales	Clostridiaceae	Clostridium	Clostridium_novyi
29360	408.082	0.77355	0.679244	0.826494	Bacteria		Firmicutes	Clostridia	Clostridiales	Lachnospiraceae	Cellulosilyticum	Cellulosilyticum_lentocellum
78587	76.4795	0.758157	0.684492	0.826494	Bacteria		Proteobacteria	Alphaproteobacteria	Caulobacterales	Caulobacteraceae	Asticcacaulis	Asticcacaulis_excentricus
316277	62.6748	0.756821	0.684949	0.826494	Bacteria		Proteobacteria	Deltaproteobacteria	Syntrophobacterales	Syntrophaceae	Syntrophus	Syntrophus_aciditrophicus
1496	1028.65	0.750306	0.687184	0.826667	Bacteria		Firmicutes	Clostridia	Clostridiales	Peptostreptococcaceae	Clostridioides	Clostridioides_difficile
1584	40.7452	0.742202	0.689974	0.826667	Bacteria		Firmicutes	Bacilli	Lactobacillales	Lactobacillaceae	Lactobacillus	Lactobacillus_delbrueckii
313985	69.5589	0.745608	0.6888	0.826667	Bacteria		Proteobacteria	Deltaproteobacteria	Desulfuromonadales	Geobacteraceae	Geobacter	Geobacter_lovleyi
1102	75.4581	0.733293	0.693054	0.828404	Bacteria		Chlorobi	Chlorobia	Chlorobiales	Chlorobiaceae	Prosthecochloris	Prosthecochloris_aestuarii
106	156.853	0.715974	0.699082	0.833647	Bacteria		Bacteroidetes	Cytophagia	Cytophagales	Cytophagaceae	Runella	Runella_slithyformis
199596	38.8733	0.697568	0.705545	0.839384	Bacteria		Proteobacteria	Alphaproteobacteria	Rhizobiales	Beijerinckiaceae	Methylocella	Methylocella_silvestris
286802	38.1008	0.685178	0.70993	0.842627	Bacteria		Actinobacteria	Actinobacteria	Corynebacteriales	Segniliparaceae	Segniliparus	Segniliparus_rotundus
292	36.3235	0.671338	0.71486	0.84521	Bacteria		Proteobacteria	Betaproteobacteria	Burkholderiales	Burkholderiaceae	Burkholderia	Burkholderia_cepacia
42838	37.8332	0.669733	0.715434	0.84521	Bacteria		Firmicutes	Clostridia	Thermoanaerobacterales	Thermoanaerobacteraceae	Ammonifex	Ammonifex_degensii
853	535.828	0.659935	0.718947	0.845428	Bacteria		Firmicutes	Clostridia	Clostridiales	Ruminococcaceae	Faecalibacterium	Faecalibacterium_prausnitzii
274539	71.2909	0.660311	0.718812	0.845428	Bacteria		Chlorobi	Chlorobia	Chlorobiales	Chlorobiaceae	Chlorobaculum	Chlorobaculum_parvum
656519	46.2748	0.643913	0.72473	0.85026	Bacteria		Firmicutes	Clostridia	Halanaerobiales	Halanaerobiaceae	Halanaerobium	Halanaerobium_hydrogeniformans
253239	496.627	0.629479	0.729979	0.852994	Bacteria		Firmicutes	Clostridia	Clostridiales	Ruminococcaceae	Ethanoligenens	Ethanoligenens_harbinense
443144	42.9801	0.628277	0.730418	0.852994	Bacteria		Proteobacteria	Deltaproteobacteria	Desulfuromonadales	Geobacteraceae	Geobacter	Geobacter_sp._M21
39483	471.661	0.619771	0.733531	0.854665	Bacteria		Firmicutes	Erysipelotrichia	Erysipelotrichales	Erysipelotrichaceae	Faecalitalea	Faecalitalea_cylindroides
424182	39.3168	0.609037	0.737479	0.857298	Bacteria		Proteobacteria	Alphaproteobacteria	Rhizobiales	Rhizobiaceae	Rhizobium	Rhizobium_sp._IRBG74
905	199.332	0.600897	0.740486	0.858548	Bacteria		Firmicutes	Negativicutes	Acidaminococcales	Acidaminococcaceae	Acidaminococcus	Acidaminococcus_fermentans
79880	55.0295	0.596989	0.741934	0.858548	Bacteria		Firmicutes	Bacilli	Bacillales	Bacillaceae	Bacillus	Bacillus_clausii
28129	984.093	0.580155	0.748206	0.863837	Bacteria		Bacteroidetes	Bacteroidia	Bacteroidales	Prevotellaceae	Prevotella	Prevotella_denticola
879	58.8006	0.565711	0.753629	0.866161	Bacteria		Proteobacteria	Deltaproteobacteria	Desulfovibrionales	Desulfovibrionaceae	Desulfovibrio	Desulfovibrio_gigas
1100	52.2513	0.56885	0.752447	0.866161	Bacteria		Chlorobi	Chlorobia	Chlorobiales	Chlorobiaceae	Pelodictyon	Pelodictyon_luteolum
35554	79.4921	0.540128	0.763331	0.875332	Bacteria		Proteobacteria	Deltaproteobacteria	Desulfuromonadales	Geobacteraceae	Geobacter	Geobacter_sulfurreducens
314275	36.0936	0.523646	0.769647	0.878609	Bacteria		Proteobacteria	Gammaproteobacteria	Alteromonadales	Alteromonadaceae	Alteromonas	Alteromonas_mediterranea
453230	111.322	0.527378	0.768212	0.878609	Bacteria		Proteobacteria	Deltaproteobacteria	Desulfarculales	Desulfarculaceae	Desulfarculus	Desulfarculus_baarsii
173480	54.0982	0.503665	0.777375	0.88544	Bacteria		Gemmatimonadetes	Gemmatimonadetes	Gemmatimonadales	Gemmatimonadaceae	Gemmatimonas	Gemmatimonas_aurantiaca
839	1144.22	0.483224	0.785361	0.892535	Bacteria		Bacteroidetes	Bacteroidia	Bacteroidales	Prevotellaceae	Prevotella	Prevotella_ruminicola
101385	44.8355	0.47553	0.788388	0.893976	Bacteria		Bacteroidetes	Flavobacteriia	Flavobacteriales	Flavobacteriaceae	Aequorivita	Aequorivita_sublithincola
1596	169.405	0.464871	0.792601	0.896751	Bacteria		Firmicutes	Bacilli	Lactobacillales	Lactobacillaceae	Lactobacillus	Lactobacillus_gasseri
36854	73.8662	0.442537	0.801502	0.904806	Bacteria		Firmicutes	Clostridia	Clostridiales	Peptococcaceae	Desulfitobacterium	Desulfitobacterium_dehalogenans
189425	61.9044	0.415356	0.812469	0.912246	Bacteria		Firmicutes	Bacilli	Bacillales	Paenibacillaceae	Paenibacillus	Paenibacillus_graminis
288965	221.647	0.414954	0.812632	0.912246	Bacteria		Firmicutes	Clostridia	Clostridiales	Ruminococcaceae	Ruminiclostridium	[Clostridium]_clariflavum
657323	367.542	0.41287	0.813479	0.912246	Bacteria		Firmicutes	Clostridia	Clostridiales	Ruminococcaceae	Ruminococcus	Ruminococcus_sp._SR1/5
821	1161.39	0.407374	0.815718	0.912741	Bacteria		Bacteroidetes	Bacteroidia	Bacteroidales	Bacteroidaceae	Bacteroides	Bacteroides_vulgatus
881	220.996	0.397412	0.819791	0.915283	Bacteria		Proteobacteria	Deltaproteobacteria	Desulfovibrionales	Desulfovibrionaceae	Desulfovibrio	Desulfovibrio_vulgaris
1408	101.795	0.391993	0.822015	0.915754	Bacteria		Firmicutes	Bacilli	Bacillales	Bacillaceae	Bacillus	Bacillus_pumilus
313598	52.4749	0.386253	0.824378	0.916217	Bacteria		Bacteroidetes	Flavobacteriia	Flavobacteriales	Flavobacteriaceae	Polaribacter	Polaribacter_sp._MED152
314101	492.893	0.38223	0.826038	0.916217	Bacteria							uncultured_murine_large_bowel_bacterium_BAC_54B
40542	56.5508	0.368921	0.831553	0.916886	Bacteria		Fusobacteria	Fusobacteriia	Fusobacteriales	Leptotrichiaceae	Leptotrichia	Leptotrichia_buccalis
81475	35.797	0.370104	0.831061	0.916886	Bacteria		Proteobacteria	Gammaproteobacteria	Xanthomonadales	Rhodanobacteraceae	Frateuria	Frateuria_aurantia
1203471	42.841	0.367711	0.832056	0.916886	Bacteria		Proteobacteria	Deltaproteobacteria	Desulfuromonadales	Geobacteraceae	Geobacter	Geobacter_daltonii
1063	60.9136	0.351538	0.838812	0.92233	Bacteria		Proteobacteria	Alphaproteobacteria	Rhodobacterales	Rhodobacteraceae	Rhodobacter	Rhodobacter_sphaeroides
1488	72.1	0.323014	0.850861	0.931002	Bacteria		Firmicutes	Clostridia	Clostridiales	Clostridiaceae	Clostridium	Clostridium_acetobutylicum
1852	49.4524	0.31138	0.855824	0.931002	Bacteria		Actinobacteria	Actinobacteria	Pseudonocardiales	Pseudonocardiaceae	Saccharomonospora	Saccharomonospora_viridis
34090	72.7429	0.307014	0.857695	0.931002	Bacteria		Chlorobi	Chlorobia	Chlorobiales	Chlorobiaceae	Pelodictyon	Pelodictyon_phaeoclathratiforme
184914	37.8236	0.307291	0.857576	0.931002	Bacteria		Proteobacteria	Deltaproteobacteria	Myxococcales	Myxococcaceae	Corallococcus	Corallococcus_coralloides
748247	36.3334	0.317439	0.853236	0.931002	Bacteria		Proteobacteria	Betaproteobacteria	Rhodocyclales	Rhodocyclaceae	Azoarcus	Azoarcus_sp._KH32C
991904	45.9582	0.315368	0.854119	0.931002	Bacteria		Proteobacteria	Alphaproteobacteria			Polymorphum	Polymorphum_gilvum
159743	82.0626	0.281829	0.868564	0.940789	Bacteria		Firmicutes	Bacilli	Bacillales	Paenibacillaceae	Paenibacillus	Paenibacillus_terrae
632	71.3251	0.264889	0.875951	0.946773	Bacteria		Proteobacteria	Gammaproteobacteria	Enterobacteriales	Enterobacteriaceae	Yersinia	Yersinia_pestis
442	85.2977	0.213464	0.898767	0.947248	Bacteria		Proteobacteria	Alphaproteobacteria	Rhodospirillales	Acetobacteraceae	Gluconobacter	Gluconobacter_oxydans
750	38.1783	0.244599	0.884883	0.947248	Bacteria		Proteobacteria	Gammaproteobacteria	Pasteurellales	Pasteurellaceae	Gallibacterium	Gallibacterium_anatis
907	130.861	0.234846	0.889209	0.947248	Bacteria		Firmicutes	Negativicutes	Veillonellales	Veillonellaceae	Megasphaera	Megasphaera_elsdenii
1502	128.358	0.25345	0.880976	0.947248	Bacteria		Firmicutes	Clostridia	Clostridiales	Clostridiaceae	Clostridium	Clostridium_perfringens
1525	56.8871	0.215023	0.898066	0.947248	Bacteria		Firmicutes	Clostridia	Thermoanaerobacterales	Thermoanaerobacteraceae	Moorella	Moorella_thermoacetica
28132	560.374	0.237875	0.887863	0.947248	Bacteria		Bacteroidetes	Bacteroidia	Bacteroidales	Prevotellaceae	Prevotella	Prevotella_melaninogenica
28901	65.8541	0.242101	0.885989	0.947248	Bacteria		Proteobacteria	Gammaproteobacteria	Enterobacteriales	Enterobacteriaceae	Salmonella	Salmonella_enterica
39492	167.98	0.25423	0.880632	0.947248	Bacteria		Firmicutes	Clostridia	Clostridiales	Ruminococcaceae	Ruminiclostridium	[Eubacterium]_siraeum
72000	43.1517	0.231226	0.89082	0.947248	Bacteria		Actinobacteria	Actinobacteria	Micrococcales	Micrococcaceae	Kocuria	Kocuria_rhizophila
152794	38.4399	0.223826	0.894122	0.947248	Bacteria		Actinobacteria	Actinobacteria	Corynebacteriales	Corynebacteriaceae	Corynebacterium	Corynebacterium_efficiens
313588	46.5251	0.223859	0.894107	0.947248	Bacteria		Bacteroidetes	Flavobacteriia	Flavobacteriales	Flavobacteriaceae	Croceibacter	Croceibacter_atlanticus
1471959	45.3137	0.221074	0.895353	0.947248	Bacteria							uncultured_bacterium_DCM008Cefta01
894	80.3536	0.196679	0.906341	0.94839	Bacteria		Proteobacteria	Deltaproteobacteria	Desulfobacterales	Desulfobulbaceae	Desulfobulbus	Desulfobulbus_propionicus
1711	45.1878	0.190413	0.909185	0.94839	Bacteria		Actinobacteria	Actinobacteria	Micrococcales	Cellulomonadaceae	Cellulomonas	Cellulomonas_flavigena
269261	42.0247	0.19471	0.907234	0.94839	Bacteria		Proteobacteria	Epsilonproteobacteria	Campylobacterales		Nitratifractor	Nitratifractor_salsuginis
409322	37.8983	0.206437	0.90193	0.94839	Bacteria		Spirochaetes	Spirochaetia	Spirochaetales	Spirochaetaceae	Treponema	Treponema_pedis
1334193	52.3519	0.190738	0.909038	0.94839	Bacteria		Proteobacteria	Gammaproteobacteria	Enterobacteriales	Enterobacteriaceae	Enterobacter	Enterobacter_lignolyticus
358	69.7744	0.166622	0.920065	0.952459	Bacteria		Proteobacteria	Alphaproteobacteria	Rhizobiales	Rhizobiaceae	Agrobacterium	Agrobacterium_tumefaciens
1338	123.935	0.160929	0.922688	0.952459	Bacteria		Firmicutes	Bacilli	Lactobacillales	Streptococcaceae	Streptococcus	Streptococcus_intermedius
43669	39.5046	0.160118	0.923062	0.952459	Bacteria		Actinobacteria	Actinobacteria	Micrococcales	Dermabacteraceae	Brachybacterium	Brachybacterium_faecium
181663	78.0789	0.15793	0.924072	0.952459	Bacteria		Proteobacteria	Deltaproteobacteria	Desulfobacterales	Desulfobacteraceae	Desulfococcus	Desulfococcus_oleovorans
182210	55.2854	0.153308	0.92621	0.952459	Bacteria		Proteobacteria	Deltaproteobacteria	Desulfovibrionales	Desulfovibrionaceae	Desulfovibrio	Desulfovibrio_aespoeensis
351091	1953.19	0.159439	0.923375	0.952459	Bacteria		Firmicutes	Clostridia	Clostridiales	Oscillospiraceae	Oscillibacter	Oscillibacter_valericigenes
351604	72.6973	0.1543	0.925751	0.952459	Bacteria		Proteobacteria	Deltaproteobacteria	Desulfuromonadales	Geobacteraceae	Geobacter	Geobacter_uraniireducens
390884	50.0983	0.137426	0.933595	0.958113	Bacteria		Bacteroidetes	Cytophagia	Cytophagales	Cyclobacteriaceae	Echinicola	Echinicola_vietnamensis
324767	82.967	0.129335	0.937379	0.960057	Bacteria		Firmicutes	Bacilli	Bacillales	Bacillaceae	Bacillus	Bacillus_infantis
731	56.1817	0.115449	0.94391	0.964801	Bacteria		Proteobacteria	Gammaproteobacteria	Pasteurellales	Pasteurellaceae	Histophilus	Histophilus_somni
81028	157.358	0.0849264	0.958426	0.975712	Bacteria		Spirochaetes	Spirochaetia	Spirochaetales	Spirochaetaceae	Treponema	Treponema_brennaborense
84159	70.618	0.0854197	0.958189	0.975712	Bacteria		Proteobacteria	Alphaproteobacteria	Rhodospirillales	Rhodospirillaceae	Magnetospirillum	Magnetospirillum_magneticum
1491	386.197	0.0763512	0.962544	0.976471	Bacteria		Firmicutes	Clostridia	Clostridiales	Clostridiaceae	Clostridium	Clostridium_botulinum
2350	58.7363	0.0753711	0.963016	0.976471	Bacteria		Bacteroidetes	Chitinophagia	Chitinophagales	Saprospiraceae	Haliscomenobacter	Haliscomenobacter_hydrossis
120962	47.2351	0.0657547	0.967657	0.979223	Bacteria		Chloroflexi	Chloroflexia	Chloroflexales	Roseiflexaceae	Roseiflexus	Roseiflexus_castenholzii
317	38.3078	0.0612006	0.969863	0.979504	Bacteria		Proteobacteria	Gammaproteobacteria	Pseudomonadales	Pseudomonadaceae	Pseudomonas	Pseudomonas_syringae
398743	51.8393	0.0453551	0.977578	0.983385	Bacteria		Bacteroidetes	Flavobacteriia	Flavobacteriales	Flavobacteriaceae	Zunongwangia	Zunongwangia_profunda
1394711	53.6962	0.0484231	0.976079	0.983385	Bacteria		Candidatus_Saccharibacteria					Candidatus_Saccharibacteria_bacterium_RAAC3_TM7_1
1501	167.941	0.0334464	0.983416	0.987303	Bacteria		Firmicutes	Clostridia	Clostridiales	Clostridiaceae	Clostridium	Clostridium_pasteurianum
885581	41.6534	0.0188705	0.990609	0.992563	Bacteria		Firmicutes	Clostridia	Clostridiales	Peptococcaceae	Desulfosporosinus	Desulfosporosinus_acidiphilus
884684	259.299	0.0016094	0.999196	0.999196	Bacteria		Firmicutes	Clostridia	Clostridiales	Ruminococcaceae	Mageeibacillus	Mageeibacillus_indolicus
7	23.1689	2.39938	0.301287	NA	Bacteria		Proteobacteria	Alphaproteobacteria	Rhizobiales	Xanthobacteraceae	Azorhizobium	Azorhizobium_caulinodans
9	25.8318	5.9174	0.0518864	NA	Bacteria		Proteobacteria	Gammaproteobacteria	Enterobacteriales	Enterobacteriaceae	Buchnera	Buchnera_aphidicola
11	26.1752	8.47051	0.0144761	NA	Bacteria		Actinobacteria	Actinobacteria	Micrococcales	Cellulomonadaceae	Cellulomonas	Cellulomonas_gilvus
14	15.2301	1.79205	0.408189	NA	Bacteria		Dictyoglomi	Dictyoglomia	Dictyoglomales	Dictyoglomaceae	Dictyoglomus	Dictyoglomus_thermophilum
24	3.19424	0.094584	0.953809	NA	Bacteria		Proteobacteria	Gammaproteobacteria	Alteromonadales	Shewanellaceae	Shewanella	Shewanella_putrefaciens
33	33.5833	5.98243	0.0502264	NA	Bacteria		Proteobacteria	Deltaproteobacteria	Myxococcales	Myxococcaceae	Myxococcus	Myxococcus_fulvus
34	30.0952	1.97598	0.372325	NA	Bacteria		Proteobacteria	Deltaproteobacteria	Myxococcales	Myxococcaceae	Myxococcus	Myxococcus_xanthus
65	4.84637	4.58289	0.10112	NA	Bacteria		Chloroflexi	Chloroflexia	Herpetosiphonales	Herpetosiphonaceae	Herpetosiphon	Herpetosiphon_aurantiacus
104	23.2919	3.67929	0.158874	NA	Bacteria		Bacteroidetes	Cytophagia	Cytophagales	Cyclobacteriaceae	Cyclobacterium	Cyclobacterium_marinum
108	15.293	3.8358	0.146915	NA	Bacteria		Bacteroidetes	Cytophagia	Cytophagales	Cytophagaceae	Spirosoma	Spirosoma_linguale
120	33.1909	3.72333	0.155414	NA	Bacteria		Planctomycetes	Planctomycetia	Planctomycetales	Planctomycetaceae	Planctopirus	Planctopirus_limnophila
128	13.266	0.731878	0.693545	NA	Bacteria		Planctomycetes	Planctomycetia	Planctomycetales	Isosphaeraceae	Isosphaera	Isosphaera_pallida
139	0.737956	1.47712	NA	NA	Bacteria		Spirochaetes	Spirochaetia	Spirochaetales	Borreliaceae	Borreliella	Borreliella_burgdorferi
140	1.81553	1.21559	0.54455	NA	Bacteria		Spirochaetes	Spirochaetia	Spirochaetales	Borreliaceae	Borrelia	Borrelia_hermsii
142	0.929903	0.577598	0.749163	NA	Bacteria		Spirochaetes	Spirochaetia	Spirochaetales	Borreliaceae	Borrelia	Borrelia_turicatae
144	5.54262	1.58689	0.452284	NA	Bacteria		Spirochaetes	Spirochaetia	Spirochaetales	Borreliaceae	Borrelia	Borrelia_coriaceae
160	2.12657	2.0548	NA	NA	Bacteria		Spirochaetes	Spirochaetia	Spirochaetales	Spirochaetaceae	Treponema	Treponema_pallidum
172	6.21311	3.25956	NA	NA	Bacteria		Spirochaetes	Spirochaetia		Leptospiraceae	Leptospira	Leptospira_biflexa
173	23.0379	1.19781	0.549414	NA	Bacteria		Spirochaetes	Spirochaetia		Leptospiraceae	Leptospira	Leptospira_interrogans
174	5.67754	0.325635	0.849746	NA	Bacteria		Spirochaetes	Spirochaetia		Leptospiraceae	Leptospira	Leptospira_borgpetersenii
180	17.6744	0.205037	0.902561	NA	Bacteria		Nitrospirae	Nitrospira	Nitrospirales	Nitrospiraceae	Leptospirillum	Leptospirillum_ferrooxidans
196	14.135	0.0719589	0.96466	NA	Bacteria		Proteobacteria	Epsilonproteobacteria	Campylobacterales	Campylobacteraceae	Campylobacter	Campylobacter_fetus
197	18.5502	3.92495	0.140511	NA	Bacteria		Proteobacteria	Epsilonproteobacteria	Campylobacterales	Campylobacteraceae	Campylobacter	Campylobacter_jejuni
199	2.02529	2.20656	0.33178	NA	Bacteria		Proteobacteria	Epsilonproteobacteria	Campylobacterales	Campylobacteraceae	Campylobacter	Campylobacter_concisus
200	9.11033	6.27993	0.0432844	NA	Bacteria		Proteobacteria	Epsilonproteobacteria	Campylobacterales	Campylobacteraceae	Campylobacter	Campylobacter_curvus
201	2.03332	0.120206	0.941667	NA	Bacteria		Proteobacteria	Epsilonproteobacteria	Campylobacterales	Campylobacteraceae	Campylobacter	Campylobacter_lari
210	8.58909	1.94653	0.377848	NA	Bacteria		Proteobacteria	Epsilonproteobacteria	Campylobacterales	Helicobacteraceae	Helicobacter	Helicobacter_pylori
212	12.7632	1.21069	0.545886	NA	Bacteria		Proteobacteria	Epsilonproteobacteria	Campylobacterales	Helicobacteraceae	Helicobacter	Helicobacter_acinonychis
213	4.99784	1.05019	0.591499	NA	Bacteria		Proteobacteria	Epsilonproteobacteria	Campylobacterales	Helicobacteraceae	Helicobacter	Helicobacter_cinaedi
214	7.78151	0.158039	0.924022	NA	Bacteria		Proteobacteria	Epsilonproteobacteria	Campylobacterales	Helicobacteraceae	Helicobacter	Helicobacter_felis
217	15.4674	4.86495	0.0878192	NA	Bacteria		Proteobacteria	Epsilonproteobacteria	Campylobacterales	Helicobacteraceae	Helicobacter	Helicobacter_mustelae
228	13.6186	1.80445	0.405667	NA	Bacteria		Proteobacteria	Gammaproteobacteria	Alteromonadales	Pseudoalteromonadaceae	Pseudoalteromonas	Pseudoalteromonas_haloplanktis
263	31.3231	6.37909	0.0411906	NA	Bacteria		Proteobacteria	Gammaproteobacteria	Thiotrichales	Francisellaceae	Francisella	Francisella_tularensis
274	32.658	1.65217	0.43776	NA	Bacteria		Deinococcus-Thermus	Deinococci	Thermales	Thermaceae	Thermus	Thermus_thermophilus
277	30.5606	1.00349	0.605473	NA	Bacteria		Deinococcus-Thermus	Deinococci	Thermales	Thermaceae	Meiothermus	Meiothermus_ruber
288	11.5626	1.72235	0.422666	NA	Bacteria		Proteobacteria	Gammaproteobacteria	Alteromonadales	Pseudoalteromonadaceae	Pseudoalteromonas	Pseudoalteromonas_atlantica
300	28.4005	1.42427	0.490596	NA	Bacteria		Proteobacteria	Gammaproteobacteria	Pseudomonadales	Pseudomonadaceae	Pseudomonas	Pseudomonas_mendocina
330	5.1162	7.92642	0.019002	NA	Bacteria		Proteobacteria	Gammaproteobacteria	Pseudomonadales	Pseudomonadaceae	Pseudomonas	Pseudomonas_pseudoalcaligenes
346	1.67036	1.35073	0.508971	NA	Bacteria		Proteobacteria	Gammaproteobacteria	Xanthomonadales	Xanthomonadaceae	Xanthomonas	Xanthomonas_citri
347	21.3524	1.70442	0.426471	NA	Bacteria		Proteobacteria	Gammaproteobacteria	Xanthomonadales	Xanthomonadaceae	Xanthomonas	Xanthomonas_oryzae
354	29.9029	0.277127	0.870608	NA	Bacteria		Proteobacteria	Gammaproteobacteria	Pseudomonadales	Pseudomonadaceae	Azotobacter	Azotobacter_vinelandii
381	7.79453	0.606092	0.738565	NA	Bacteria		Proteobacteria	Alphaproteobacteria	Rhizobiales	Phyllobacteriaceae	Mesorhizobium	Mesorhizobium_loti
391	18.9092	6.36237	NA	NA	Bacteria		Proteobacteria	Alphaproteobacteria	Rhizobiales	Rhizobiaceae	Rhizobium	Rhizobium_sp.
399	13.6903	5.60881	0.0605429	NA	Bacteria		Proteobacteria	Alphaproteobacteria	Rhizobiales	Rhizobiaceae	Neorhizobium	Neorhizobium_galegae
405	22.646	3.29429	0.192599	NA	Bacteria		Proteobacteria	Betaproteobacteria	Methylophilales	Methylophilaceae	Methylobacillus	Methylobacillus_flagellatus
414	22.3008	4.94242	0.0844825	NA	Bacteria		Proteobacteria	Gammaproteobacteria	Methylococcales	Methylococcaceae	Methylococcus	Methylococcus_capsulatus
421	19.7635	2.72122	0.256505	NA	Bacteria		Proteobacteria	Gammaproteobacteria	Methylococcales	Methylococcaceae	Methylomonas	Methylomonas_methanica
438	13.8301	3.04545	0.218117	NA	Bacteria		Proteobacteria	Alphaproteobacteria	Rhodospirillales	Acetobacteraceae	Acetobacter	Acetobacter_pasteurianus
446	20.823	0.965606	0.617051	NA	Bacteria		Proteobacteria	Gammaproteobacteria	Legionellales	Legionellaceae	Legionella	Legionella_pneumophila
450	7.2059	6.14072	0.0464044	NA	Bacteria		Proteobacteria	Gammaproteobacteria	Legionellales	Legionellaceae	Legionella	Legionella_longbeachae
470	25.8308	4.08972	0.129398	NA	Bacteria		Proteobacteria	Gammaproteobacteria	Pseudomonadales	Moraxellaceae	Acinetobacter	Acinetobacter_baumannii
480	1.50429	0.849258	0.654013	NA	Bacteria		Proteobacteria	Gammaproteobacteria	Pseudomonadales	Moraxellaceae	Moraxella	Moraxella_catarrhalis
485	22.4147	2.76145	0.251397	NA	Bacteria		Proteobacteria	Betaproteobacteria	Neisseriales	Neisseriaceae	Neisseria	Neisseria_gonorrhoeae
486	14.0241	0.218134	0.89667	NA	Bacteria		Proteobacteria	Betaproteobacteria	Neisseriales	Neisseriaceae	Neisseria	Neisseria_lactamica
494	2.33051	0.751472	0.686784	NA	Bacteria		Proteobacteria	Betaproteobacteria	Neisseriales	Neisseriaceae	Bergeriella	Bergeriella_denitrificans
500	3.35086	2.55206	0.279143	NA	Bacteria		Chloroflexi	Thermomicrobia	Thermomicrobiales	Thermomicrobiaceae	Thermomicrobium	Thermomicrobium_roseum
518	9.44831	0.440771	0.802209	NA	Bacteria		Proteobacteria	Betaproteobacteria	Burkholderiales	Alcaligenaceae	Bordetella	Bordetella_bronchiseptica
519	3.98312	0.67855	0.712286	NA	Bacteria		Proteobacteria	Betaproteobacteria	Burkholderiales	Alcaligenaceae	Bordetella	Bordetella_parapertussis
524	3.29995	0.163726	0.921398	NA	Bacteria		Proteobacteria	Alphaproteobacteria	Rhodospirillales	Acetobacteraceae	Acidiphilium	Acidiphilium_cryptum
533	9.0018	5.03432	0.0806886	NA	Bacteria		Proteobacteria	Alphaproteobacteria	Rhizobiales	Beijerinckiaceae	Beijerinckia	Beijerinckia_indica
536	26.5112	1.35446	0.508021	NA	Bacteria		Proteobacteria	Betaproteobacteria	Neisseriales	Chromobacteriaceae	Chromobacterium	Chromobacterium_violaceum
545	21.2093	8.58259	0.0136872	NA	Bacteria		Proteobacteria	Gammaproteobacteria	Enterobacteriales	Enterobacteriaceae	Citrobacter	Citrobacter_koseri
546	5.09043	6.13681	0.0464952	NA	Bacteria		Proteobacteria	Gammaproteobacteria	Enterobacteriales	Enterobacteriaceae	Citrobacter	Citrobacter_freundii
552	16.5827	2.31586	0.314136	NA	Bacteria		Proteobacteria	Gammaproteobacteria	Enterobacteriales	Enterobacteriaceae	Erwinia	Erwinia_amylovora
553	18.9981	0.559057	0.75614	NA	Bacteria		Proteobacteria	Gammaproteobacteria	Enterobacteriales	Enterobacteriaceae	Pantoea	Pantoea_ananatis
556	2.13449	1.85642	0.39526	NA	Bacteria		Proteobacteria	Gammaproteobacteria	Enterobacteriales	Enterobacteriaceae	Dickeya	Dickeya_chrysanthemi
563	22.449	0.0797803	0.960895	NA	Bacteria		Proteobacteria	Gammaproteobacteria	Enterobacteriales	Enterobacteriaceae	Shimwellia	Shimwellia_blattae
564	30.8231	5.03364	0.0807158	NA	Bacteria		Proteobacteria	Gammaproteobacteria	Enterobacteriales	Enterobacteriaceae	Escherichia	Escherichia_fergusonii
565	2.0359	0.80996	0.66699	NA	Bacteria		Proteobacteria	Gammaproteobacteria	Enterobacteriales	Enterobacteriaceae	Escherichia	Escherichia_hermannii
584	22.2528	1.98474	0.370697	NA	Bacteria		Proteobacteria	Gammaproteobacteria	Enterobacteriales	Enterobacteriaceae	Proteus	Proteus_mirabilis
588	12.7805	2.04717	0.359305	NA	Bacteria		Proteobacteria	Gammaproteobacteria	Enterobacteriales	Enterobacteriaceae	Providencia	Providencia_stuartii
621	5.16418	3.64762	0.161409	NA	Bacteria		Proteobacteria	Gammaproteobacteria	Enterobacteriales	Enterobacteriaceae	Shigella	Shigella_boydii
624	0.83249	0.951161	0.621524	NA	Bacteria		Proteobacteria	Gammaproteobacteria	Enterobacteriales	Enterobacteriaceae	Shigella	Shigella_sonnei
628	13.7545	0.0379426	0.981208	NA	Bacteria		Proteobacteria	Gammaproteobacteria	Enterobacteriales	Enterobacteriaceae	Xenorhabdus	Xenorhabdus_nematophila
633	4.57044	4.49619	0.1056	NA	Bacteria		Proteobacteria	Gammaproteobacteria	Enterobacteriales	Enterobacteriaceae	Yersinia	Yersinia_pseudotuberculosis
636	3.23449	0.430524	0.80633	NA	Bacteria		Proteobacteria	Gammaproteobacteria	Enterobacteriales	Enterobacteriaceae	Edwardsiella	Edwardsiella_tarda
645	23.6498	2.409	0.299841	NA	Bacteria		Proteobacteria	Gammaproteobacteria	Aeromonadales	Aeromonadaceae	Aeromonas	Aeromonas_salmonicida
651	6.18226	1.62254	0.444292	NA	Bacteria		Proteobacteria	Gammaproteobacteria	Aeromonadales	Aeromonadaceae	Aeromonas	Aeromonas_media
663	1.51665	0.632565	0.728854	NA	Bacteria		Proteobacteria	Gammaproteobacteria	Vibrionales	Vibrionaceae	Vibrio	Vibrio_alginolyticus
666	29.8154	1.61035	0.447009	NA	Bacteria		Proteobacteria	Gammaproteobacteria	Vibrionales	Vibrionaceae	Vibrio	Vibrio_cholerae
668	35.046	6.09426	0.0474951	NA	Bacteria		Proteobacteria	Gammaproteobacteria	Vibrionales	Vibrionaceae	Aliivibrio	Aliivibrio_fischeri
672	31.0643	0.250628	0.88222	NA	Bacteria		Proteobacteria	Gammaproteobacteria	Vibrionales	Vibrionaceae	Vibrio	Vibrio_vulnificus
676	1.00421	0.4135	0.813223	NA	Bacteria		Proteobacteria	Gammaproteobacteria	Vibrionales	Vibrionaceae	Vibrio	Vibrio_fluvialis
680	8.66243	2.30785	0.315396	NA	Bacteria		Proteobacteria	Gammaproteobacteria	Vibrionales	Vibrionaceae	Vibrio	Vibrio_campbellii
715	9.43471	3.4818	0.175362	NA	Bacteria		Proteobacteria	Gammaproteobacteria	Pasteurellales	Pasteurellaceae	Actinobacillus	Actinobacillus_pleuropneumoniae
716	2.93226	0.454402	0.796761	NA	Bacteria		Proteobacteria	Gammaproteobacteria	Pasteurellales	Pasteurellaceae	Actinobacillus	Actinobacillus_suis
729	12.5248	1.58037	0.453762	NA	Bacteria		Proteobacteria	Gammaproteobacteria	Pasteurellales	Pasteurellaceae	Haemophilus	Haemophilus_parainfluenzae
730	5.00908	4.72245	0.0943045	NA	Bacteria		Proteobacteria	Gammaproteobacteria	Pasteurellales	Pasteurellaceae	Haemophilus	[Haemophilus]_ducreyi
732	14.1558	2.14024	0.342967	NA	Bacteria		Proteobacteria	Gammaproteobacteria	Pasteurellales	Pasteurellaceae	Aggregatibacter	Aggregatibacter_aphrophilus
738	14.813	12.4171	0.00201219	NA	Bacteria		Proteobacteria	Gammaproteobacteria	Pasteurellales	Pasteurellaceae	Haemophilus	[Haemophilus]_parasuis
747	17.6048	3.79633	0.149843	NA	Bacteria		Proteobacteria	Gammaproteobacteria	Pasteurellales	Pasteurellaceae	Pasteurella	Pasteurella_multocida
769	1.40097	0.0591751	0.970846	NA	Bacteria		Proteobacteria	Alphaproteobacteria	Rickettsiales	Anaplasmataceae	Anaplasma	Anaplasma_centrale
774	5.61765	2.38767	0.303057	NA	Bacteria		Proteobacteria	Alphaproteobacteria	Rhizobiales	Bartonellaceae	Bartonella	Bartonella_bacilliformis
777	1.5231	0.187141	0.910674	NA	Bacteria		Proteobacteria	Gammaproteobacteria	Legionellales	Coxiellaceae	Coxiella	Coxiella_burnetii
779	2.11153	0.720662	0.697445	NA	Bacteria		Proteobacteria	Alphaproteobacteria	Rickettsiales	Anaplasmataceae	Ehrlichia	Ehrlichia_ruminantium
782	8.75261	4.32079	0.11528	NA	Bacteria		Proteobacteria	Alphaproteobacteria	Rickettsiales	Rickettsiaceae	Rickettsia	Rickettsia_prowazekii
783	1.52386	2.42594	0.297313	NA	Bacteria		Proteobacteria	Alphaproteobacteria	Rickettsiales	Rickettsiaceae	Rickettsia	Rickettsia_rickettsii
784	2.87364	2.09392	NA	NA	Bacteria		Proteobacteria	Alphaproteobacteria	Rickettsiales	Rickettsiaceae	Orientia	Orientia_tsutsugamushi
787	2.55101	1.68893	0.429787	NA	Bacteria		Proteobacteria	Alphaproteobacteria	Rickettsiales	Rickettsiaceae	Rickettsia	Rickettsia_australis
788	2.22293	2.52746	0.282599	NA	Bacteria		Proteobacteria	Alphaproteobacteria	Rickettsiales	Rickettsiaceae	Rickettsia	Rickettsia_canadensis
803	1.16862	1.53397	NA	NA	Bacteria		Proteobacteria	Alphaproteobacteria	Rhizobiales	Bartonellaceae	Bartonella	Bartonella_quintana
813	2.16828	0.829715	0.660434	NA	Bacteria		Chlamydiae	Chlamydiia	Chlamydiales	Chlamydiaceae	Chlamydia	Chlamydia_trachomatis
844	2.85892	0.728813	0.694609	NA	Bacteria		Proteobacteria	Epsilonproteobacteria	Campylobacterales	Helicobacteraceae	Wolinella	Wolinella_succinogenes
867	0.519742	1.13703	NA	NA	Bacteria		Proteobacteria	Gammaproteobacteria	Aeromonadales	Succinivibrionaceae	Ruminobacter	Ruminobacter_amylophilus
870	7.01882	0.00173137	0.999135	NA	Bacteria		Proteobacteria	Gammaproteobacteria	Cardiobacteriales	Cardiobacteriaceae	Dichelobacter	Dichelobacter_nodosus
913	17.4978	1.57498	0.454985	NA	Bacteria		Proteobacteria	Alphaproteobacteria	Rhizobiales	Bradyrhizobiaceae	Nitrobacter	Nitrobacter_winogradskyi
915	32.2191	2.77333	0.249907	NA	Bacteria		Proteobacteria	Betaproteobacteria	Nitrosomonadales	Nitrosomonadaceae	Nitrosomonas	Nitrosomonas_europaea
916	5.3885	2.89799	0.234806	NA	Bacteria		Proteobacteria	Betaproteobacteria	Nitrosomonadales	Nitrosomonadaceae	Nitrosomonas	Nitrosomonas_eutropha
920	11.8964	1.23803	0.538474	NA	Bacteria		Proteobacteria	Acidithiobacillia	Acidithiobacillales	Acidithiobacillaceae	Acidithiobacillus	Acidithiobacillus_ferrooxidans
927	9.4345	2.65259	0.26546	NA	Bacteria		Proteobacteria	Gammaproteobacteria	Chromatiales	Halothiobacillaceae	Halothiobacillus	Halothiobacillus_neapolitanus
940	1.22886	1.33	0.514274	NA	Bacteria		Aquificae	Aquificae	Aquificales	Aquificaceae	Hydrogenobacter	Hydrogenobacter_thermophilus
944	1.30033	2.46124	0.292111	NA	Bacteria		Proteobacteria	Alphaproteobacteria	Rickettsiales	Anaplasmataceae	Ehrlichia	Ehrlichia_canis
945	11.3076	1.83651	0.399215	NA	Bacteria		Proteobacteria	Alphaproteobacteria	Rickettsiales	Anaplasmataceae	Ehrlichia	Ehrlichia_chaffeensis
948	5.31961	2.94994	0.228786	NA	Bacteria		Proteobacteria	Alphaproteobacteria	Rickettsiales	Anaplasmataceae	Anaplasma	Anaplasma_phagocytophilum
979	35.7872	1.14788	0.563301	NA	Bacteria		Bacteroidetes	Flavobacteriia	Flavobacteriales	Flavobacteriaceae	Cellulophaga	Cellulophaga_lytica
986	18.3823	0.856954	0.651501	NA	Bacteria		Bacteroidetes	Flavobacteriia	Flavobacteriales	Flavobacteriaceae	Flavobacterium	Flavobacterium_johnsoniae
999	16.9081	3.25715	0.196209	NA	Bacteria		Bacteroidetes	Cytophagia	Cytophagales	Cytophagaceae	Flexibacter	Flexibacter_litoralis
1006	29.6551	0.570406	0.751862	NA	Bacteria		Bacteroidetes	Cytophagia	Cytophagales	Flammeovirgaceae	Marivirga	Marivirga_tractuosa
1008	15.1315	0.370039	0.831088	NA	Bacteria		Bacteroidetes	Chitinophagia	Chitinophagales	Saprospiraceae	Saprospira	Saprospira_grandis
1014	5.2473	4.67168	0.0967291	NA	Bacteria		Bacteroidetes	Flavobacteriia	Flavobacteriales	Flavobacteriaceae	Weeksella	Weeksella_virosa
1052	22.1448	0.583641	0.746903	NA	Bacteria		Proteobacteria	Gammaproteobacteria	Chromatiales	Ectothiorhodospiraceae	Halorhodospira	Halorhodospira_halochloris
1053	12.1252	3.98916	0.136071	NA	Bacteria		Proteobacteria	Gammaproteobacteria	Chromatiales	Ectothiorhodospiraceae	Halorhodospira	Halorhodospira_halophila
1069	16.0328	0.754138	0.685869	NA	Bacteria		Proteobacteria	Alphaproteobacteria	Rhizobiales	Hyphomicrobiaceae	Rhodomicrobium	Rhodomicrobium_vannielii
1092	26.9982	1.02245	0.59976	NA	Bacteria		Chlorobi	Chlorobia	Chlorobiales	Chlorobiaceae	Chlorobium	Chlorobium_limicola
1126	16.0655	5.90776	0.0521371	NA	Bacteria		Cyanobacteria		Chroococcales		Microcystis	Microcystis_aeruginosa
1147	2.08071	2.92529	0.231623	NA	Bacteria		Cyanobacteria		Chroococcales		Synechocystis	Synechocystis_sp._PCC_6714
1148	14.1928	1.97605	0.372311	NA	Bacteria		Cyanobacteria		Chroococcales		Synechocystis	Synechocystis_sp._PCC_6803
1164	8.42587	4.50954	NA	NA	Bacteria		Cyanobacteria		Nostocales	Nostocaceae	Trichormus	Trichormus_azollae
1165	10.1266	0.048254	0.976162	NA	Bacteria		Cyanobacteria		Nostocales	Nostocaceae	Anabaena	Anabaena_cylindrica
1172	1.08774	0.286399	0.866581	NA	Bacteria		Cyanobacteria		Nostocales	Nostocaceae	Anabaena	Anabaena_variabilis
1184	0.616442	0.00101159	0.999494	NA	Bacteria		Cyanobacteria		Oscillatoriales		Leptolyngbya	Leptolyngbya_boryana
1206	14.2939	2.36423	0.30663	NA	Bacteria		Cyanobacteria		Oscillatoriales		Trichodesmium	Trichodesmium_erythraeum
1216	1.99053	2.60801	0.271443	NA	Bacteria		Cyanobacteria		Prochlorales	Prochloraceae	Prochloron	Prochloron_didemni
1229	3.79614	3.87782	0.143861	NA	Bacteria		Proteobacteria	Gammaproteobacteria	Chromatiales	Chromatiaceae	Nitrosococcus	Nitrosococcus_oceani
1231	22.5447	3.93527	0.139787	NA	Bacteria		Proteobacteria	Betaproteobacteria	Nitrosomonadales	Nitrosomonadaceae	Nitrosospira	Nitrosospira_multiformis
1246	2.90166	1.0394	0.5947	NA	Bacteria		Firmicutes	Bacilli	Lactobacillales	Leuconostocaceae	Leuconostoc	Leuconostoc_lactis
1247	26.0559	1.12821	0.568869	NA	Bacteria		Firmicutes	Bacilli	Lactobacillales	Leuconostocaceae	Oenococcus	Oenococcus_oeni
1252	21.0536	0.617876	0.734226	NA	Bacteria		Firmicutes	Bacilli	Lactobacillales	Leuconostocaceae	Leuconostoc	Leuconostoc_carnosum
1265	3.28168	1.11947	NA	NA	Bacteria		Firmicutes	Clostridia	Clostridiales	Ruminococcaceae	Ruminococcus	Ruminococcus_flavefaciens
1270	23.7622	1.35984	0.506657	NA	Bacteria		Actinobacteria	Actinobacteria	Micrococcales	Micrococcaceae	Micrococcus	Micrococcus_luteus
1274	5.33415	1.11419	0.572871	NA	Bacteria		Actinobacteria	Actinobacteria	Micrococcales	Dermacoccaceae	Dermacoccus	Dermacoccus_nishinomiyaensis
1281	15.006	1.97736	0.372068	NA	Bacteria		Firmicutes	Bacilli	Bacillales	Staphylococcaceae	Staphylococcus	Staphylococcus_carnosus
1282	17.7882	1.51074	0.469836	NA	Bacteria		Firmicutes	Bacilli	Bacillales	Staphylococcaceae	Staphylococcus	Staphylococcus_epidermidis
1283	19.6416	2.69537	0.259841	NA	Bacteria		Firmicutes	Bacilli	Bacillales	Staphylococcaceae	Staphylococcus	Staphylococcus_haemolyticus
1288	18.8113	5.84474	0.0538061	NA	Bacteria		Firmicutes	Bacilli	Bacillales	Staphylococcaceae	Staphylococcus	Staphylococcus_xylosus
1292	17.9858	7.39186	0.0248243	NA	Bacteria		Firmicutes	Bacilli	Bacillales	Staphylococcaceae	Staphylococcus	Staphylococcus_warneri
1303	12.4159	2.69345	0.26009	NA	Bacteria		Firmicutes	Bacilli	Lactobacillales	Streptococcaceae	Streptococcus	Streptococcus_oralis
1308	24.233	0.452394	0.797561	NA	Bacteria		Firmicutes	Bacilli	Lactobacillales	Streptococcaceae	Streptococcus	Streptococcus_thermophilus
1346	4.96169	3.05857	0.21669	NA	Bacteria		Firmicutes	Bacilli	Lactobacillales	Streptococcaceae	Streptococcus	Streptococcus_iniae
1348	27.3725	4.86811	0.0876808	NA	Bacteria		Firmicutes	Bacilli	Lactobacillales	Streptococcaceae	Streptococcus	Streptococcus_parauberis
1349	18.1436	1.51013	0.46998	NA	Bacteria		Firmicutes	Bacilli	Lactobacillales	Streptococcaceae	Streptococcus	Streptococcus_uberis
1353	7.63889	1.19522	0.550124	NA	Bacteria		Firmicutes	Bacilli	Lactobacillales	Enterococcaceae	Enterococcus	Enterococcus_gallinarum
1376	23.2919	0.927086	0.629051	NA	Bacteria		Firmicutes	Bacilli	Lactobacillales	Aerococcaceae	Aerococcus	Aerococcus_urinae
1382	29.8002	3.2646	0.195479	NA	Bacteria		Actinobacteria	Coriobacteriia	Coriobacteriales	Atopobiaceae	Atopobium	Atopobium_parvulum
1392	4.06619	2.29085	0.318088	NA	Bacteria		Firmicutes	Bacilli	Bacillales	Bacillaceae	Bacillus	Bacillus_anthracis
1405	10.7119	2.1166	0.347045	NA	Bacteria		Firmicutes	Bacilli	Bacillales	Bacillaceae	Bacillus	Bacillus_mycoides
1421	16.8366	0.223411	0.894308	NA	Bacteria		Firmicutes	Bacilli	Bacillales	Bacillaceae	Lysinibacillus	Lysinibacillus_sphaericus
1422	10.3272	0.396705	0.820081	NA	Bacteria		Firmicutes	Bacilli	Bacillales	Bacillaceae	Geobacillus	Geobacillus_stearothermophilus
1426	2.80778	0.635926	0.72763	NA	Bacteria		Firmicutes	Bacilli	Bacillales	Bacillaceae	Geobacillus	Geobacillus_thermoglucosidasius
1452	34.4225	3.20774	0.201117	NA	Bacteria		Firmicutes	Bacilli	Bacillales	Bacillaceae	Bacillus	Bacillus_atrophaeus
1462	0.661089	0.000924003	0.999538	NA	Bacteria		Firmicutes	Bacilli	Bacillales	Bacillaceae	Geobacillus	Geobacillus_kaustophilus
1465	14.0009	5.33596	0.0693923	NA	Bacteria		Firmicutes	Bacilli	Bacillales	Paenibacillaceae	Brevibacillus	Brevibacillus_laterosporus
1471	21.3178	3.17632	0.204301	NA	Bacteria		Firmicutes	Bacilli	Bacillales	Bacillaceae	Bacillus	Bacillus_methanolicus
1492	10.5037	6.01326	0.0494581	NA	Bacteria		Firmicutes	Clostridia	Clostridiales	Clostridiaceae	Clostridium	Clostridium_butyricum
1512	1.07326	1.11858	0.571614	NA	Bacteria		Firmicutes	Clostridia	Clostridiales	Lachnospiraceae	Lachnoclostridium	[Clostridium]_symbiosum
1531	4.44928	0.233146	0.889965	NA	Bacteria		Firmicutes	Clostridia	Clostridiales	Lachnospiraceae	Lachnoclostridium	[Clostridium]_clostridioforme
1538	20.232	2.32117	0.313304	NA	Bacteria		Firmicutes	Clostridia	Clostridiales	Clostridiaceae	Clostridium	Clostridium_ljungdahlii
1565	28.8155	9.59143	0.00826508	NA	Bacteria		Firmicutes	Clostridia	Clostridiales	Peptococcaceae	Desulfotomaculum	Desulfotomaculum_nigrificans
1570	30.3292	3.11639	0.210515	NA	Bacteria		Firmicutes	Bacilli	Bacillales	Bacillaceae	Halobacillus	Halobacillus_halophilus
1575	19.4235	2.89946	0.234634	NA	Bacteria		Actinobacteria	Actinobacteria	Micrococcales	Microbacteriaceae	Leifsonia	Leifsonia_xyli
1582	26.4752	5.37976	0.0678891	NA	Bacteria		Firmicutes	Bacilli	Lactobacillales	Lactobacillaceae	Lactobacillus	Lactobacillus_casei
1597	4.5495	5.99139	NA	NA	Bacteria		Firmicutes	Bacilli	Lactobacillales	Lactobacillaceae	Lactobacillus	Lactobacillus_paracasei
1622	15.5203	0.992085	0.608936	NA	Bacteria		Firmicutes	Bacilli	Lactobacillales	Lactobacillaceae	Lactobacillus	Lactobacillus_murinus
1638	19.904	4.40547	0.1105	NA	Bacteria		Firmicutes	Bacilli	Bacillales	Listeriaceae	Listeria	Listeria_ivanovii
1640	34.2651	9.42857	0.00896629	NA	Bacteria		Firmicutes	Bacilli	Bacillales	Listeriaceae	Listeria	Listeria_seeligeri
1646	7.83583	1.85202	NA	NA	Bacteria		Actinobacteria	Actinobacteria	Micrococcales	Micrococcaceae	Renibacterium	Renibacterium_salmoninarum
1655	0.698965	0.137268	NA	NA	Bacteria		Actinobacteria	Actinobacteria	Actinomycetales	Actinomycetaceae	Actinomyces	Actinomyces_naeslundii
1661	10.9439	0.583811	0.746839	NA	Bacteria		Actinobacteria	Actinobacteria	Actinomycetales	Actinomycetaceae	Trueperella	Trueperella_pyogenes
1687	3.18307	0.447233	0.799622	NA	Bacteria		Actinobacteria	Actinobacteria	Bifidobacteriales	Bifidobacteriaceae	Bifidobacterium	Bifidobacterium_coryneforme
1691	1.47687	3.03936	0.218782	NA	Bacteria		Actinobacteria	Actinobacteria	Bifidobacteriales	Bifidobacteriaceae	Bifidobacterium	Bifidobacterium_indicum
1694	2.30173	7.6253	0.0220895	NA	Bacteria		Actinobacteria	Actinobacteria	Bifidobacteriales	Bifidobacteriaceae	Bifidobacterium	Bifidobacterium_pseudolongum
1708	9.49302	15.1626	0.000509891	NA	Bacteria		Actinobacteria	Actinobacteria	Micrococcales	Cellulomonadaceae	Cellulomonas	Cellulomonas_fimi
1717	20.4813	0.608915	0.737523	NA	Bacteria		Actinobacteria	Actinobacteria	Corynebacteriales	Corynebacteriaceae	Corynebacterium	Corynebacterium_diphtheriae
1718	9.96998	0.623323	0.732229	NA	Bacteria		Actinobacteria	Actinobacteria	Corynebacteriales	Corynebacteriaceae	Corynebacterium	Corynebacterium_glutamicum
1719	2.94071	1.94675	0.377806	NA	Bacteria		Actinobacteria	Actinobacteria	Corynebacteriales	Corynebacteriaceae	Corynebacterium	Corynebacterium_pseudotuberculosis
1721	11.5458	0.496942	0.779992	NA	Bacteria		Actinobacteria	Actinobacteria	Corynebacteriales	Corynebacteriaceae	Corynebacterium	Corynebacterium_callunae
1727	9.28984	1.50846	0.470373	NA	Bacteria		Actinobacteria	Actinobacteria	Corynebacteriales	Corynebacteriaceae	Corynebacterium	Corynebacterium_variabile
1747	9.3481	1.2938	0.523667	NA	Bacteria		Actinobacteria	Actinobacteria	Propionibacteriales	Propionibacteriaceae	Propionibacterium	Propionibacterium_acnes
1750	29.7708	6.11878	0.0469162	NA	Bacteria		Actinobacteria	Actinobacteria	Propionibacteriales	Propionibacteriaceae	Propionibacterium	Propionibacterium_propionicum
1764	21.1376	2.08254	0.353006	NA	Bacteria		Actinobacteria	Actinobacteria	Corynebacteriales	Mycobacteriaceae	Mycobacterium	Mycobacterium_avium
1768	14.8549	0.521136	0.770614	NA	Bacteria		Actinobacteria	Actinobacteria	Corynebacteriales	Mycobacteriaceae	Mycobacterium	Mycobacterium_kansasii
1769	4.00432	0.731025	0.693841	NA	Bacteria		Actinobacteria	Actinobacteria	Corynebacteriales	Mycobacteriaceae	Mycobacterium	Mycobacterium_leprae
1772	27.2488	1.15603	0.561012	NA	Bacteria		Actinobacteria	Actinobacteria	Corynebacteriales	Mycobacteriaceae	Mycobacterium	Mycobacterium_smegmatis
1773	49.0923	2.79785	NA	NA	Bacteria		Actinobacteria	Actinobacteria	Corynebacteriales	Mycobacteriaceae	Mycobacterium	Mycobacterium_tuberculosis
1781	1.83915	0.213336	0.898824	NA	Bacteria		Actinobacteria	Actinobacteria	Corynebacteriales	Mycobacteriaceae	Mycobacterium	Mycobacterium_marinum
1795	9.55197	0.119916	0.941804	NA	Bacteria		Actinobacteria	Actinobacteria	Corynebacteriales	Mycobacteriaceae	Mycobacterium	Mycobacterium_neoaurum
1800	12.3463	2.77526	0.249667	NA	Bacteria		Actinobacteria	Actinobacteria	Corynebacteriales	Mycobacteriaceae	Mycobacterium	Mycobacterium_chubuense
1804	24.5549	1.5771	0.454504	NA	Bacteria		Actinobacteria	Actinobacteria	Corynebacteriales	Mycobacteriaceae	Mycobacterium	Mycobacterium_gilvum
1814	5.83471	0.770669	0.680223	NA	Bacteria		Actinobacteria	Actinobacteria	Pseudonocardiales	Pseudonocardiaceae	Amycolatopsis	Amycolatopsis_methanolica
1816	3.69966	1.07093	0.585397	NA	Bacteria		Actinobacteria	Actinobacteria	Pseudonocardiales	Pseudonocardiaceae	Actinokineospora	Actinokineospora_fastidiosa
1833	17.928	4.43471	0.108897	NA	Bacteria		Actinobacteria	Actinobacteria	Corynebacteriales	Nocardiaceae	Rhodococcus	Rhodococcus_erythropolis
1836	12.4629	1.00365	0.605424	NA	Bacteria		Actinobacteria	Actinobacteria	Pseudonocardiales	Pseudonocardiaceae	Saccharopolyspora	Saccharopolyspora_erythraea
1861	10.3336	0.316619	0.853586	NA	Bacteria		Actinobacteria	Actinobacteria	Geodermatophilales	Geodermatophilaceae	Geodermatophilus	Geodermatophilus_obscurus
1866	31.5827	2.50236	0.286167	NA	Bacteria		Actinobacteria	Actinobacteria	Micromonosporales	Micromonosporaceae	Actinoplanes	Actinoplanes_missouriensis
1888	18.6087	0.584096	0.746733	NA	Bacteria		Actinobacteria	Actinobacteria	Streptomycetales	Streptomycetaceae	Streptomyces	Streptomyces_albus
1889	1.58516	1.27708	0.528062	NA	Bacteria		Actinobacteria	Actinobacteria	Streptomycetales	Streptomycetaceae	Streptomyces	Streptomyces_ambofaciens
1898	2.00996	10.7865	0.00454709	NA	Bacteria		Actinobacteria	Actinobacteria	Streptomycetales	Streptomycetaceae	Streptomyces	Streptomyces_cacaoi
1912	20.1563	1.50703	0.470708	NA	Bacteria		Actinobacteria	Actinobacteria	Streptomycetales	Streptomycetaceae	Streptomyces	Streptomyces_hygroscopicus
1916	1.79489	0.686048	0.709621	NA	Bacteria		Actinobacteria	Actinobacteria	Streptomycetales	Streptomycetaceae	Streptomyces	Streptomyces_lividans
1930	34.738	1.22212	0.542776	NA	Bacteria		Actinobacteria	Actinobacteria	Streptomycetales	Streptomycetaceae	Streptomyces	Streptomyces_scabiei
2006	30.1628	5.53872	0.0627022	NA	Bacteria		Actinobacteria	Actinobacteria			Thermobispora	Thermobispora_bispora
2014	24.011	6.08204	0.0477862	NA	Bacteria		Actinobacteria	Actinobacteria	Streptosporangiales	Nocardiopsaceae	Nocardiopsis	Nocardiopsis_dassonvillei
2020	31.2135	1.98006	0.371565	NA	Bacteria		Actinobacteria	Actinobacteria	Streptosporangiales	Thermomonosporaceae	Thermomonospora	Thermomonospora_curvata
2021	25.3214	4.38279	0.111761	NA	Bacteria		Actinobacteria	Actinobacteria	Streptosporangiales	Nocardiopsaceae	Thermobifida	Thermobifida_fusca
2030	1.22519	1.22937	0.540812	NA	Bacteria		Actinobacteria	Actinobacteria	Pseudonocardiales	Pseudonocardiaceae	Kibdelosporangium	Kibdelosporangium_aridum
2033	12.1191	2.02276	0.363718	NA	Bacteria		Actinobacteria	Actinobacteria	Micrococcales	Microbacteriaceae	Microbacterium	Microbacterium_testaceum
2047	31.6338	10.1972	0.00610524	NA	Bacteria		Actinobacteria	Actinobacteria	Micrococcales	Micrococcaceae	Rothia	Rothia_dentocariosa
2054	15.9505	0.894573	0.639361	NA	Bacteria		Actinobacteria	Actinobacteria	Corynebacteriales	Gordoniaceae	Gordonia	Gordonia_bronchialis
2061	30.6486	5.92605	0.0516623	NA	Bacteria		Actinobacteria	Actinobacteria	Corynebacteriales	Tsukamurellaceae	Tsukamurella	Tsukamurella_paurometabola
2066	20.8781	0.873097	0.646263	NA	Bacteria		Actinobacteria	Actinobacteria	Streptomycetales	Streptomycetaceae	Kitasatospora	Kitasatospora_setae
2095	9.49097	0.365125	0.833133	NA	Bacteria		Tenericutes	Mollicutes	Mycoplasmatales	Mycoplasmataceae	Mycoplasma	Mycoplasma_capricolum
2096	2.8041	0.289416	0.865275	NA	Bacteria		Tenericutes	Mollicutes	Mycoplasmatales	Mycoplasmataceae	Mycoplasma	Mycoplasma_gallisepticum
2097	18.7972	3.40027	0.182659	NA	Bacteria		Tenericutes	Mollicutes	Mycoplasmatales	Mycoplasmataceae	Mycoplasma	Mycoplasma_genitalium
2098	2.50738	0.866576	0.648374	NA	Bacteria		Tenericutes	Mollicutes	Mycoplasmatales	Mycoplasmataceae	Mycoplasma	Mycoplasma_hominis
2099	6.95946	0.602853	0.739762	NA	Bacteria		Tenericutes	Mollicutes	Mycoplasmatales	Mycoplasmataceae	Mycoplasma	Mycoplasma_hyopneumoniae
2100	3.50767	0.495539	0.78054	NA	Bacteria		Tenericutes	Mollicutes	Mycoplasmatales	Mycoplasmataceae	Mycoplasma	Mycoplasma_hyorhinis
2102	2.55324	0.991057	0.609249	NA	Bacteria		Tenericutes	Mollicutes	Mycoplasmatales	Mycoplasmataceae	Mycoplasma	Mycoplasma_mycoides
2105	3.1949	1.08873	NA	NA	Bacteria		Tenericutes	Mollicutes	Mycoplasmatales	Mycoplasmataceae	Mycoplasma	Mycoplasma_leachii
2107	1.48186	1.83468	0.39958	NA	Bacteria		Tenericutes	Mollicutes	Mycoplasmatales	Mycoplasmataceae	Mycoplasma	Mycoplasma_pulmonis
2109	5.0725	0.446761	0.79981	NA	Bacteria		Tenericutes	Mollicutes	Mycoplasmatales	Mycoplasmataceae	Mycoplasma	Mycoplasma_synoviae
2110	1.2666	2.08492	0.352586	NA	Bacteria		Tenericutes	Mollicutes	Mycoplasmatales	Mycoplasmataceae	Mycoplasma	Mycoplasma_agalactiae
2113	0.339103	0.87606	NA	NA	Bacteria		Tenericutes	Mollicutes	Mycoplasmatales	Mycoplasmataceae	Mycoplasma	Mycoplasma_californicum
2115	24.2798	1.80434	0.405689	NA	Bacteria		Tenericutes	Mollicutes	Mycoplasmatales	Mycoplasmataceae	Mycoplasma	Mycoplasma_fermentans
2118	3.37206	0.744971	0.68902	NA	Bacteria		Tenericutes	Mollicutes	Mycoplasmatales	Mycoplasmataceae	Mycoplasma	Mycoplasma_mobile
2123	2.28316	8.36751	0.0152411	NA	Bacteria		Tenericutes	Mollicutes	Mycoplasmatales	Mycoplasmataceae	Mycoplasma	Mycoplasma_putrefaciens
2130	1.12976	0.640879	0.72583	NA	Bacteria		Tenericutes	Mollicutes	Mycoplasmatales	Mycoplasmataceae	Ureaplasma	Ureaplasma_urealyticum
2137	2.07248	0.562345	0.754898	NA	Bacteria		Tenericutes	Mollicutes	Entomoplasmatales	Spiroplasmataceae	Spiroplasma	Spiroplasma_apis
2144	1.83658	0.173066	0.917105	NA	Bacteria		Tenericutes	Mollicutes	Entomoplasmatales	Spiroplasmataceae	Spiroplasma	Spiroplasma_mirum
2145	3.14796	2.1848	0.335411	NA	Bacteria		Tenericutes	Mollicutes	Entomoplasmatales	Spiroplasmataceae	Spiroplasma	Spiroplasma_taiwanense
2148	28.4161	0.375345	0.828886	NA	Bacteria		Tenericutes	Mollicutes	Acholeplasmatales	Acholeplasmataceae	Acholeplasma	Acholeplasma_laidlawii
2151	8.67426	2.63809	0.267391	NA	Bacteria		Tenericutes	Mollicutes	Entomoplasmatales	Entomoplasmataceae	Mesoplasma	Mesoplasma_florum
2296	28.8285	0.229988	0.891371	NA	Bacteria		Proteobacteria	Deltaproteobacteria	Desulfobacterales	Desulfobacteraceae	Desulfobacterium	Desulfobacterium_autotrophicum
2331	19.2991	0.0889882	0.956481	NA	Bacteria		Firmicutes	Clostridia	Halanaerobiales	Halanaerobiaceae	Halanaerobium	Halanaerobium_praevalens
2336	8.4451	0.399907	NA	NA	Bacteria		Thermotogae	Thermotogae	Thermotogales	Thermotogaceae	Thermotoga	Thermotoga_maritima
2337	21.6965	1.59986	0.44936	NA	Bacteria		Thermotogae	Thermotogae	Thermotogales	Thermotogaceae	Thermotoga	Thermotoga_neapolitana
2352	8.16426	0.36571	0.832889	NA	Bacteria		Deferribacteres	Deferribacteres	Deferribacterales	Deferribacteraceae	Flexistipes	Flexistipes_sinusarabici
2358	25.373	4.72401	0.0942309	NA	Bacteria		Proteobacteria	Deltaproteobacteria	Syntrophobacterales	Syntrophaceae	Desulfomonile	Desulfomonile_tiedjei
2371	23.1755	4.45836	0.107616	NA	Bacteria		Proteobacteria	Gammaproteobacteria	Xanthomonadales	Xanthomonadaceae	Xylella	Xylella_fastidiosa
2421	10.5397	7.95172	0.0187632	NA	Bacteria		Thermotogae	Thermotogae	Thermotogales	Fervidobacteriaceae	Thermosipho	Thermosipho_africanus
2424	30.9855	2.8233	0.243741	NA	Bacteria		Thermotogae	Thermotogae	Thermotogales	Fervidobacteriaceae	Fervidobacterium	Fervidobacterium_nodosum
2426	30.0184	3.10152	0.212087	NA	Bacteria		Proteobacteria	Gammaproteobacteria	Cellvibrionales	Cellvibrionaceae	Teredinibacter	Teredinibacter_turnerae
2434	10.6644	0.30691	0.857739	NA	Bacteria		Proteobacteria	Alphaproteobacteria	Rhodobacterales	Rhodobacteraceae	Roseobacter	Roseobacter_denitrificans
2724	13.2045	0.491239	0.78222	NA	Bacteria		Proteobacteria	Alphaproteobacteria	Rhodobacterales	Hyphomonadaceae	Hirschia	Hirschia_baltica
13373	4.1154	2.30185	NA	NA	Bacteria		Proteobacteria	Betaproteobacteria	Burkholderiales	Burkholderiaceae	Burkholderia	Burkholderia_mallei
28037	12.2431	0.470217	0.790485	NA	Bacteria		Firmicutes	Bacilli	Lactobacillales	Streptococcaceae	Streptococcus	Streptococcus_mitis
28049	11.8337	1.62177	0.444465	NA	Bacteria		Actinobacteria	Actinobacteria	Acidothermales	Acidothermaceae	Acidothermus	Acidothermus_cellulolyticus
28064	0.583368	0.166625	0.920064	NA	Bacteria		Firmicutes	Clostridia	Clostridiales	Heliobacteriaceae	Heliobacillus	Heliobacillus_mobilis
28072	24.6089	9.13585	0.0103795	NA	Bacteria		Cyanobacteria		Nostocales	Nostocaceae	Nostoc	Nostoc_sp._PCC_7524
28095	22.4375	6.38594	0.0410497	NA	Bacteria		Proteobacteria	Betaproteobacteria	Burkholderiales	Burkholderiaceae	Burkholderia	Burkholderia_gladioli
28097	1.65038	4.62471	0.0990277	NA	Bacteria		Proteobacteria	Betaproteobacteria	Burkholderiales	Burkholderiaceae	Ralstonia	Ralstonia_syzygii
28104	3.57458	0.965377	0.617122	NA	Bacteria		Proteobacteria	Alphaproteobacteria	Rhizobiales	Phyllobacteriaceae	Mesorhizobium	Mesorhizobium_huakuii
28108	19.8513	2.35121	0.308632	NA	Bacteria		Proteobacteria	Gammaproteobacteria	Alteromonadales	Alteromonadaceae	Alteromonas	Alteromonas_macleodii
28110	9.48684	1.80387	0.405783	NA	Bacteria		Proteobacteria	Gammaproteobacteria	Thiotrichales	Francisellaceae	Francisella	Francisella_philomiragia
28151	23.2283	3.49852	0.173902	NA	Bacteria		Proteobacteria	Gammaproteobacteria	Enterobacteriales	Enterobacteriaceae	Serratia	Serratia_proteamaculans
28152	4.98458	6.35686	0.041651	NA	Bacteria		Proteobacteria	Gammaproteobacteria	Enterobacteriales	Enterobacteriaceae	Yersinia	Yersinia_kristensenii
28173	10.6914	0.477937	0.78744	NA	Bacteria		Proteobacteria	Gammaproteobacteria	Vibrionales	Vibrionaceae	Vibrio	Vibrio_nigripulchritudo
28188	15.68	4.27558	0.117915	NA	Bacteria		Bacteroidetes	Flavobacteriia	Flavobacteriales	Flavobacteriaceae	Capnocytophaga	Capnocytophaga_canimorsus
28199	30.4088	1.12371	0.570149	NA	Bacteria		Proteobacteria	Epsilonproteobacteria	Campylobacterales	Campylobacteraceae	Arcobacter	Arcobacter_nitrofigilis
28223	26.0534	11.7522	0.00280576	NA	Bacteria		Proteobacteria	Deltaproteobacteria	Desulfobacterales	Desulfobacteraceae	Desulfobacula	Desulfobacula_toluolica
28227	6.985	1.22556	0.541842	NA	Bacteria		Tenericutes	Mollicutes	Mycoplasmatales	Mycoplasmataceae	Mycoplasma	Mycoplasma_penetrans
28229	20.1394	0.0677564	0.966689	NA	Bacteria		Proteobacteria	Gammaproteobacteria	Alteromonadales	Colwelliaceae	Colwellia	Colwellia_psychrerythraea
28262	14.7256	2.56754	0.276991	NA	Bacteria		Nitrospirae	Nitrospira	Nitrospirales	Nitrospiraceae	Thermodesulfovibrio	Thermodesulfovibrio_yellowstonii
28264	24.0413	0.522412	0.770122	NA	Bacteria		Actinobacteria	Actinobacteria	Actinomycetales	Actinomycetaceae	Arcanobacterium	Arcanobacterium_haemolyticum
28447	26.4502	0.953214	0.620886	NA	Bacteria		Actinobacteria	Actinobacteria	Micrococcales	Microbacteriaceae	Clavibacter	Clavibacter_michiganensis
28448	5.45894	4.10057	0.128698	NA	Bacteria		Proteobacteria	Alphaproteobacteria	Rhodospirillales	Acetobacteraceae	Komagataeibacter	Komagataeibacter_xylinus
28450	20.5798	1.71839	0.423502	NA	Bacteria		Proteobacteria	Betaproteobacteria	Burkholderiales	Burkholderiaceae	Burkholderia	Burkholderia_pseudomallei
28896	0.935335	1.26916	0.530159	NA	Bacteria		Firmicutes	Clostridia	Thermoanaerobacterales	Thermoanaerobacterales_Family_III._Incertae_Sedis	Thermoanaerobacterium	Thermoanaerobacterium_saccharolyticum
28903	6.01277	2.65468	0.265181	NA	Bacteria		Tenericutes	Mollicutes	Mycoplasmatales	Mycoplasmataceae	Mycoplasma	Mycoplasma_bovis
29303	34.3962	3.744	0.153815	NA	Bacteria		Actinobacteria	Actinobacteria	Streptomycetales	Streptomycetaceae	Streptomyces	Streptomyces_cattleya
29405	16.1679	6.97323	0.0306043	NA	Bacteria		Actinobacteria	Actinobacteria	Propionibacteriales	Propionibacteriaceae	Microlunatus	Microlunatus_phosphovorus
29423	2.55122	2.19753	0.333282	NA	Bacteria		Proteobacteria	Gammaproteobacteria	Legionellales	Legionellaceae	Legionella	Legionella_oakridgensis
29438	11.4983	0.497298	0.779854	NA	Bacteria		Proteobacteria	Gammaproteobacteria	Pseudomonadales	Pseudomonadaceae	Pseudomonas	Pseudomonas_savastanoi
29447	32.335	0.336656	0.845077	NA	Bacteria		Proteobacteria	Gammaproteobacteria	Xanthomonadales	Xanthomonadaceae	Xanthomonas	Xanthomonas_albilineans
29459	4.45075	6.36603	0.0414605	NA	Bacteria		Proteobacteria	Alphaproteobacteria	Rhizobiales	Brucellaceae	Brucella	Brucella_melitensis
29461	5.43532	0.943232	NA	NA	Bacteria		Proteobacteria	Alphaproteobacteria	Rhizobiales	Brucellaceae	Brucella	Brucella_suis
29466	35.3065	0.118319	0.942556	NA	Bacteria		Firmicutes	Negativicutes	Veillonellales	Veillonellaceae	Veillonella	Veillonella_parvula
29471	21.9128	7.02996	0.0297484	NA	Bacteria		Proteobacteria	Gammaproteobacteria	Enterobacteriales	Enterobacteriaceae	Pectobacterium	Pectobacterium_atrosepticum
29488	6.67035	0.492141	0.781867	NA	Bacteria		Proteobacteria	Gammaproteobacteria	Enterobacteriales	Enterobacteriaceae	Photorhabdus	Photorhabdus_luminescens
29494	16.7136	2.37802	0.304522	NA	Bacteria		Proteobacteria	Gammaproteobacteria	Vibrionales	Vibrionaceae	Vibrio	Vibrio_furnissii
29510	22.1899	0.247598	0.883557	NA	Bacteria		Spirochaetes	Spirochaetia		Leptospiraceae	Turneriella	Turneriella_parva
29546	24.114	1.68689	0.430227	NA	Bacteria		Proteobacteria	Deltaproteobacteria	Desulfovibrionales	Desulfovibrionaceae	Lawsonia	Lawsonia_intracellularis
29554	6.2883	2.6231	0.269402	NA	Bacteria		Tenericutes	Mollicutes	Mycoplasmatales	Mycoplasmataceae	Mycoplasma	Mycoplasma_canadense
29575	3.54481	0.528092	0.767938	NA	Bacteria		Proteobacteria	Betaproteobacteria	Burkholderiales	Alcaligenaceae	Taylorella	Taylorella_equigenitalis
31899	19.894	2.84175	0.241502	NA	Bacteria		Firmicutes	Clostridia	Thermoanaerobacterales	Thermoanaerobacterales_Family_III._Incertae_Sedis	Caldicellulosiruptor	Caldicellulosiruptor_bescii
31909	29.9332	0.983919	0.611427	NA	Bacteria		Firmicutes	Clostridia	Halanaerobiales	Halanaerobiaceae	Halothermothrix	Halothermothrix_orenii
31958	10.2476	0.780782	0.676792	NA	Bacteria		Actinobacteria	Actinobacteria	Pseudonocardiales	Pseudonocardiaceae	Amycolatopsis	Amycolatopsis_orientalis
32025	16.5976	7.7192	NA	NA	Bacteria		Proteobacteria	Epsilonproteobacteria	Campylobacterales	Helicobacteraceae	Helicobacter	Helicobacter_hepaticus
32046	28.7178	2.60745	0.271519	NA	Bacteria		Cyanobacteria		Chroococcales		Synechococcus	Synechococcus_elongatus
32049	13.735	0.8331	0.659317	NA	Bacteria		Cyanobacteria		Chroococcales		Synechococcus	Synechococcus_sp._PCC_7002
32051	14.9228	0.430641	0.806283	NA	Bacteria		Cyanobacteria		Chroococcales		Synechococcus	Synechococcus_sp._WH_7803
32054	17.5896	1.06097	0.588321	NA	Bacteria		Cyanobacteria		Nostocales	Rivulariaceae	Calothrix	Calothrix_parietina
33010	20.5061	0.663335	0.717726	NA	Bacteria		Actinobacteria	Actinobacteria	Propionibacteriales	Propionibacteriaceae	Propionibacterium	Propionibacterium_avidum
33034	19.7625	4.72671	0.0941039	NA	Bacteria		Firmicutes	Tissierellia	Tissierellales	Peptoniphilaceae	Anaerococcus	Anaerococcus_prevotii
33038	19.0705	2.3962	0.301767	NA	Bacteria		Firmicutes	Clostridia	Clostridiales	Lachnospiraceae	Blautia	[Ruminococcus]_gnavus
33045	8.78164	0.978157	0.613191	NA	Bacteria		Proteobacteria	Alphaproteobacteria	Rhizobiales	Bartonellaceae	Bartonella	Bartonella_grahamii
33047	31.3685	3.71998	0.155674	NA	Bacteria		Proteobacteria	Alphaproteobacteria	Rhizobiales	Bartonellaceae	Bartonella	Bartonella_vinsonii
33056	4.23959	1.35065	NA	NA	Bacteria		Proteobacteria	Betaproteobacteria			Kinetoplastibacterium	Candidatus_Kinetoplastibacterium_crithidii
33059	31.9746	0.313552	0.854896	NA	Bacteria		Proteobacteria	Acidithiobacillia	Acidithiobacillales	Acidithiobacillaceae	Acidithiobacillus	Acidithiobacillus_caldus
33072	29.9413	0.86588	0.648599	NA	Bacteria		Cyanobacteria	Gloeobacteria	Gloeobacterales		Gloeobacter	Gloeobacter_violaceus
33075	17.1998	0.781859	0.676428	NA	Bacteria		Acidobacteria	Acidobacteriia	Acidobacteriales	Acidobacteriaceae	Acidobacterium	Acidobacterium_capsulatum
33903	28.0792	3.24866	NA	NA	Bacteria		Actinobacteria	Actinobacteria	Streptomycetales	Streptomycetaceae	Streptomyces	Streptomyces_avermitilis
33910	19.6027	1.00218	0.605871	NA	Bacteria		Actinobacteria	Actinobacteria	Pseudonocardiales	Pseudonocardiaceae	Amycolatopsis	Amycolatopsis_mediterranei
33934	28.579	3.94326	0.13923	NA	Bacteria		Firmicutes	Bacilli	Bacillales	Bacillaceae	Anoxybacillus	Anoxybacillus_flavithermus
33940	14.5283	2.33419	0.311271	NA	Bacteria		Firmicutes	Bacilli	Bacillales	Bacillaceae	Geobacillus	Geobacillus_thermodenitrificans
33941	23.7318	13.5878	NA	NA	Bacteria		Firmicutes	Bacilli	Bacillales	Bacillaceae	Geobacillus	Geobacillus_thermoleovorans
33990	12.6454	9.38393	0.00916864	NA	Bacteria		Proteobacteria	Alphaproteobacteria	Rickettsiales	Rickettsiaceae	Rickettsia	Rickettsia_bellii
33994	2.17743	2.1629	0.339104	NA	Bacteria		Proteobacteria	Alphaproteobacteria	Rickettsiales	Anaplasmataceae	Neorickettsia	Neorickettsia_helminthoeca
33996	26.6178	9.84487	0.00728137	NA	Bacteria		Proteobacteria	Alphaproteobacteria	Rhodospirillales	Acetobacteraceae	Gluconacetobacter	Gluconacetobacter_diazotrophicus
34021	1.73273	3.50712	0.173156	NA	Bacteria		Proteobacteria	Alphaproteobacteria	Rhizobiales	Rhizobiaceae	Candidatus_Liberibacter	Candidatus_Liberibacter_asiaticus
34029	16.3431	3.77297	0.151604	NA	Bacteria		Proteobacteria	Betaproteobacteria	Burkholderiales		Leptothrix	Leptothrix_cholodnii
34038	22.3017	4.72655	0.0941116	NA	Bacteria		Proteobacteria	Gammaproteobacteria	Enterobacteriales	Enterobacteriaceae	Rahnella	Rahnella_aquatilis
34085	24.5158	0.976488	0.613703	NA	Bacteria		Bacteroidetes	Flavobacteriia	Flavobacteriales	Flavobacteriaceae	Riemerella	Riemerella_anatipestifer
34105	34.9551	4.59833	0.100342	NA	Bacteria		Fusobacteria	Fusobacteriia	Fusobacteriales	Leptotrichiaceae	Streptobacillus	Streptobacillus_moniliformis
35617	4.03015	0.719428	NA	NA	Bacteria		Actinobacteria	Actinobacteria	Corynebacteriales	Mycobacteriaceae	Mycobacterium	Mycobacterium_indicus_pranii
35623	4.79782	3.34028	0.188221	NA	Bacteria		Tenericutes	Mollicutes	Acholeplasmatales	Acholeplasmataceae	Acholeplasma	Acholeplasma_oculi
35757	1.40492	0.673971	0.713919	NA	Bacteria		Actinobacteria	Actinobacteria	Corynebacteriales	Corynebacteriaceae	Corynebacterium	Corynebacterium_cystitidis
35786	2.16582	4.47459	0.106747	NA	Bacteria		Firmicutes	Clostridia	Thermoanaerobacterales	Thermodesulfobiaceae	Coprothermobacter	Coprothermobacter_proteolyticus
35788	1.41612	0.923313	0.630239	NA	Bacteria		Proteobacteria	Alphaproteobacteria	Rickettsiales	Rickettsiaceae	Rickettsia	Rickettsia_africae
35794	2.20548	0.93041	0.628006	NA	Bacteria		Proteobacteria	Alphaproteobacteria	Rickettsiales	Rickettsiaceae	Rickettsia	Rickettsia_slovaca
35795	8.24018	10.5445	0.00513192	NA	Bacteria		Proteobacteria	Alphaproteobacteria	Rickettsiales	Anaplasmataceae	Ehrlichia	Ehrlichia_muris
35814	2.37717	0.749111	0.687595	NA	Bacteria		Proteobacteria	Betaproteobacteria	Burkholderiales	Alcaligenaceae	Bordetella	Bordetella_holmesii
35817	1.06901	0.626571	NA	NA	Bacteria		Proteobacteria	Epsilonproteobacteria	Campylobacterales	Helicobacteraceae	Helicobacter	Helicobacter_heilmannii
36746	7.81273	3.21453	0.200435	NA	Bacteria		Proteobacteria	Gammaproteobacteria	Pseudomonadales	Pseudomonadaceae	Pseudomonas	Pseudomonas_cichorii
36809	34.6892	2.76159	0.251379	NA	Bacteria		Actinobacteria	Actinobacteria	Corynebacteriales	Mycobacteriaceae	Mycobacterium	Mycobacterium_abscessus
36814	21.6825	1.49345	0.473916	NA	Bacteria		Actinobacteria	Actinobacteria	Corynebacteriales	Mycobacteriaceae	Mycobacterium	Mycobacterium_rhodesiae
37326	27.2597	2.01698	0.364769	NA	Bacteria		Actinobacteria	Actinobacteria	Corynebacteriales	Nocardiaceae	Nocardia	Nocardia_brasiliensis
37329	19.0893	0.00545812	0.997275	NA	Bacteria		Actinobacteria	Actinobacteria	Corynebacteriales	Nocardiaceae	Nocardia	Nocardia_farcinica
37330	4.33909	8.33495	0.0154913	NA	Bacteria		Actinobacteria	Actinobacteria	Corynebacteriales	Nocardiaceae	Nocardia	Nocardia_nova
37487	10.2248	3.39897	0.182778	NA	Bacteria		Proteobacteria	Gammaproteobacteria	Chromatiales	Chromatiaceae	Marichromatium	Marichromatium_purpuratum
37636	30.6571	0.507592	0.77585	NA	Bacteria		Deinococcus-Thermus	Deinococci	Thermales	Thermaceae	Thermus	Thermus_scotoductus
37692	3.31116	0.90659	NA	NA	Bacteria		Tenericutes	Mollicutes	Acholeplasmatales	Acholeplasmataceae	Candidatus_Phytoplasma	Candidatus_Phytoplasma_mali
37919	20.2622	0.748512	0.687801	NA	Bacteria		Actinobacteria	Actinobacteria	Corynebacteriales	Nocardiaceae	Rhodococcus	Rhodococcus_opacus
38289	15.2995	6.05228	0.0485025	NA	Bacteria		Actinobacteria	Actinobacteria	Corynebacteriales	Corynebacteriaceae	Corynebacterium	Corynebacterium_jeikeium
38293	1.60742	1.61417	0.446156	NA	Bacteria		Proteobacteria	Gammaproteobacteria	Vibrionales	Vibrionaceae	Photobacterium	Photobacterium_damselae
38305	26.1783	2.39235	0.302349	NA	Bacteria		Actinobacteria	Actinobacteria	Corynebacteriales	Corynebacteriaceae	Corynebacterium	Corynebacterium_vitaeruminis
39645	21.1846	1.6183	0.445236	NA	Bacteria		Proteobacteria	Alphaproteobacteria	Rhizobiales	Phyllobacteriaceae	Mesorhizobium	Mesorhizobium_ciceri
39765	4.02921	0.791476	0.673183	NA	Bacteria		Proteobacteria	Gammaproteobacteria	Thiotrichales	Piscirickettsiaceae	Thiomicrospira	Thiomicrospira_crunogena
39766	1.19569	0.839463	0.657223	NA	Bacteria		Proteobacteria	Epsilonproteobacteria	Campylobacterales	Helicobacteraceae	Sulfurimonas	Sulfurimonas_denitrificans
39768	19.863	0.65419	0.721015	NA	Bacteria		Bacteroidetes	Flavobacteriia	Flavobacteriales	Blattabacteriaceae	Blattabacterium	Blattabacterium_sp._(Mastotermes_darwiniensis)
39960	15.8066	1.13739	0.566264	NA	Bacteria		Proteobacteria	Alphaproteobacteria	Sphingomonadales	Erythrobacteraceae	Erythrobacter	Erythrobacter_litoralis
40137	35.1075	9.54228	NA	NA	Bacteria		Proteobacteria	Alphaproteobacteria	Rhizobiales	Bradyrhizobiaceae	Oligotropha	Oligotropha_carboxidovorans
40269	0.941113	0.329294	0.848193	NA	Bacteria		Proteobacteria	Gammaproteobacteria	Vibrionales	Vibrionaceae	Aliivibrio	Aliivibrio_salmonicida
40576	11.3817	4.78629	0.0913422	NA	Bacteria		Proteobacteria	Gammaproteobacteria	Enterobacteriales	Enterobacteriaceae	Xenorhabdus	Xenorhabdus_bovienii
40577	1.32623	1.88482	0.389687	NA	Bacteria		Proteobacteria	Gammaproteobacteria	Enterobacteriales	Enterobacteriaceae	Xenorhabdus	Xenorhabdus_poinarii
40754	1.86291	5.22057	0.0735136	NA	Bacteria		Proteobacteria	Gammaproteobacteria	Thiotrichales	Thiotrichaceae	Thioploca	Thioploca_ingrica
42256	3.31552	1.80229	0.406104	NA	Bacteria		Actinobacteria	Rubrobacteria	Rubrobacterales	Rubrobacteraceae	Rubrobacter	Rubrobacter_radiotolerans
42422	23.0195	0.915839	0.632598	NA	Bacteria		Firmicutes	Clostridia	Halanaerobiales	Halobacteroidaceae	Halobacteroides	Halobacteroides_halobius
42443	9.20401	0.748865	0.687679	NA	Bacteria		Proteobacteria	Alphaproteobacteria	Rhodobacterales	Rhodobacteraceae	Roseobacter	Roseobacter_litoralis
42684	31.0637	7.58217	0.0225712	NA	Bacteria		Actinobacteria	Actinobacteria	Streptomycetales	Streptomycetaceae	Streptomyces	Streptomyces_collinus
42862	5.07816	0.326275	0.849474	NA	Bacteria		Proteobacteria	Alphaproteobacteria	Rickettsiales	Rickettsiaceae	Rickettsia	Rickettsia_felis
43306	9.56114	1.12529	0.569699	NA	Bacteria		Proteobacteria	Gammaproteobacteria	Pseudomonadales	Pseudomonadaceae	Pseudomonas	Pseudomonas_denitrificans
43357	6.68668	1.42354	0.490775	NA	Bacteria		Actinobacteria	Actinobacteria	Pseudonocardiales	Pseudonocardiaceae	Kutzneria	Kutzneria_albida
43663	1.08115	2.43022	0.296677	NA	Bacteria		Actinobacteria	Actinobacteria	Micrococcales	Micrococcaceae	Paenarthrobacter	Paenarthrobacter_aurescens
43674	31.0376	0.638482	0.7267	NA	Bacteria		Actinobacteria	Actinobacteria	Micrococcales	Jonesiaceae	Jonesia	Jonesia_denitrificans
43675	19.7787	4.06494	0.131012	NA	Bacteria		Actinobacteria	Actinobacteria	Micrococcales	Micrococcaceae	Rothia	Rothia_mucilaginosa
43767	15.4938	4.25462	0.119158	NA	Bacteria		Actinobacteria	Actinobacteria	Corynebacteriales	Nocardiaceae	Rhodococcus	Rhodococcus_equi
43771	10.4383	4.88005	0.0871588	NA	Bacteria		Actinobacteria	Actinobacteria	Corynebacteriales	Corynebacteriaceae	Corynebacterium	Corynebacterium_urealyticum
43989	8.77802	7.73973	0.0208612	NA	Bacteria		Cyanobacteria		Chroococcales		Cyanothece	Cyanothece_sp._ATCC_51142
44001	26.6564	2.05635	0.357659	NA	Bacteria		Firmicutes	Clostridia	Thermoanaerobacterales	Thermoanaerobacterales_Family_III._Incertae_Sedis	Caldicellulosiruptor	Caldicellulosiruptor_saccharolyticus
44255	10.878	0.560825	0.755472	NA	Bacteria		Proteobacteria	Alphaproteobacteria	Rhizobiales	Bradyrhizobiaceae	Bradyrhizobium	Bradyrhizobium_oligotrophicum
44674	6.6636	0.0465388	0.976999	NA	Bacteria		Proteobacteria	Epsilonproteobacteria	Campylobacterales	Campylobacteraceae	Sulfurospirillum	Sulfurospirillum_barnesii
44753	0.670667	0.807623	0.66777	NA	Bacteria		Actinobacteria	Actinobacteria	Corynebacteriales	Tsukamurellaceae	Tsukamurella	Tsukamurella_spumae
45361	3.0578	5.12457	0.0771284	NA	Bacteria		Tenericutes	Mollicutes	Mycoplasmatales	Mycoplasmataceae	Mycoplasma	Mycoplasma_conjunctivae
45663	25.9034	1.99435	0.368921	NA	Bacteria		Proteobacteria	Deltaproteobacteria	Desulfovibrionales	Desulfohalobiaceae	Desulfohalobium	Desulfohalobium_retbaense
46234	8.85251	2.32499	0.312706	NA	Bacteria		Cyanobacteria		Nostocales	Nostocaceae	Anabaena	Anabaena_sp._90
46354	31.478	1.24838	0.535694	NA	Bacteria		Firmicutes	Clostridia	Thermoanaerobacterales	Thermoanaerobacteraceae	Thermoanaerobacter	Thermoanaerobacter_wiegelii
46355	34.5609	2.99858	0.223288	NA	Bacteria		Spirochaetes	Spirochaetia	Spirochaetales	Spirochaetaceae	Spirochaeta	Spirochaeta_africana
46429	24.5566	0.627942	0.73054	NA	Bacteria		Proteobacteria	Alphaproteobacteria	Sphingomonadales	Sphingomonadaceae	Sphingobium	Sphingobium_chlorophenolicum
46541	10.5978	0.557035	0.756905	NA	Bacteria		Thermotogae	Thermotogae	Thermotogales	Fervidobacteriaceae	Thermosipho	Thermosipho_melanesiensis
47466	9.27577	0.982722	0.611793	NA	Bacteria		Spirochaetes	Spirochaetia	Spirochaetales	Borreliaceae	Borrelia	Borrelia_miyamotoi
47850	5.97814	7.13323	0.0282513	NA	Bacteria		Actinobacteria	Actinobacteria	Micromonosporales	Micromonosporaceae	Micromonospora	Micromonospora_aurantiaca
47880	13.6622	2.00268	0.367387	NA	Bacteria		Proteobacteria	Gammaproteobacteria	Pseudomonadales	Pseudomonadaceae	Pseudomonas	Pseudomonas_fulva
48296	10.9463	6.65422	0.0358966	NA	Bacteria		Proteobacteria	Gammaproteobacteria	Pseudomonadales	Moraxellaceae	Acinetobacter	Acinetobacter_pittii
49319	32.3571	1.34958	0.509264	NA	Bacteria		Actinobacteria	Rubrobacteria	Rubrobacterales	Rubrobacteraceae	Rubrobacter	Rubrobacter_xylanophilus
50052	1.51991	2.82529	0.243499	NA	Bacteria		Tenericutes	Mollicutes	Mycoplasmatales	Mycoplasmataceae	Mycoplasma	Mycoplasma_crocodyli
51229	19.8984	1.42215	0.491117	NA	Bacteria		Proteobacteria	Gammaproteobacteria	Enterobacteriales	Enterobacteriaceae	Wigglesworthia	Wigglesworthia_glossinidia
52022	25.016	1.17482	0.555765	NA	Bacteria		Deinococcus-Thermus	Deinococci	Thermales	Thermaceae	Meiothermus	Meiothermus_silvanus
52226	1.6613	4.61129	0.0996945	NA	Bacteria		Firmicutes	Negativicutes	Selenomonadales	Selenomonadaceae	Mitsuokella	Mitsuokella_multacida
52765	0.491339	0.0920327	0.955026	NA	Bacteria		Firmicutes	Clostridia	Thermoanaerobacterales	Thermoanaerobacterales_Family_III._Incertae_Sedis	Caldicellulosiruptor	Caldicellulosiruptor_kristjanssonii
52766	12.5638	3.08919	0.213398	NA	Bacteria		Firmicutes	Clostridia	Thermoanaerobacterales	Thermoanaerobacterales_Family_III._Incertae_Sedis	Caldicellulosiruptor	Caldicellulosiruptor_lactoaceticus
53358	9.06209	0.480161	0.786565	NA	Bacteria		Actinobacteria	Actinobacteria	Micrococcales	Intrasporangiaceae	Intrasporangium	Intrasporangium_calvum
53412	24.3606	0.998727	0.606917	NA	Bacteria		Proteobacteria	Gammaproteobacteria	Pseudomonadales	Pseudomonadaceae	Pseudomonas	Pseudomonas_resinovorans
53437	23.2775	3.4957	0.174148	NA	Bacteria		Actinobacteria	Actinobacteria	Streptosporangiales	Nocardiopsaceae	Nocardiopsis	Nocardiopsis_alba
53461	27.7511	2.01152	0.365767	NA	Bacteria		Actinobacteria	Actinobacteria	Nakamurellales	Nakamurellaceae	Nakamurella	Nakamurella_multipartita
53633	1.20927	0.383329	0.825584	NA	Bacteria		Firmicutes	Clostridia	Clostridiales	Clostridiales_Family_XVII._Incertae_Sedis	Sulfobacillus	Sulfobacillus_acidophilus
53635	16.8991	3.40478	0.182247	NA	Bacteria		Actinobacteria	Acidimicrobiia	Acidimicrobiales	Acidimicrobiaceae	Acidimicrobium	Acidimicrobium_ferrooxidans
53946	30.4769	8.55939	0.0138469	NA	Bacteria		Proteobacteria	Alphaproteobacteria	Rhodobacterales	Rhodobacteraceae	Octadecabacter	Octadecabacter_arcticus
54291	32.9879	0.970999	0.61539	NA	Bacteria		Proteobacteria	Gammaproteobacteria	Enterobacteriales	Enterobacteriaceae	Raoultella	Raoultella_ornithinolytica
54299	7.16749	0.999293	0.606745	NA	Bacteria		Cyanobacteria		Pleurocapsales		Chroococcidiopsis	Chroococcidiopsis_thermalis
54308	7.28836	0.411116	0.814193	NA	Bacteria		Cyanobacteria		Pleurocapsales		Pleurocapsa	Pleurocapsa_minor
54571	12.6221	3.53526	0.170737	NA	Bacteria		Actinobacteria	Actinobacteria	Streptomycetales	Streptomycetaceae	Streptomyces	Streptomyces_venezuelae
54736	10.8001	5.40548	0.0670216	NA	Bacteria		Proteobacteria	Gammaproteobacteria	Enterobacteriales	Enterobacteriaceae	Salmonella	Salmonella_bongori
55148	26.8041	0.28123	0.868824	NA	Bacteria		Deinococcus-Thermus	Deinococci	Deinococcales	Deinococcaceae	Deinococcus	Deinococcus_proteolyticus
55197	20.3077	6.89251	0.0318647	NA	Bacteria		Bacteroidetes	Flavobacteriia	Flavobacteriales	Flavobacteriaceae	Flavobacterium	Flavobacterium_branchiophilum
55205	23.3187	0.943147	0.624019	NA	Bacteria		Firmicutes	Clostridia	Thermoanaerobacterales	Thermoanaerobacterales_Family_III._Incertae_Sedis	Caldicellulosiruptor	Caldicellulosiruptor_owensensis
55212	1.26133	10.7767	0.00456951	NA	Bacteria		Proteobacteria	Gammaproteobacteria	Enterobacteriales	Enterobacteriaceae	Erwinia	Erwinia_rhapontici
55508	4.7095	1.36819	0.504547	NA	Bacteria		Proteobacteria	Betaproteobacteria	Burkholderiales	Oxalobacteraceae	Janthinobacterium	Janthinobacterium_agaricidamnosum
55518	24.2132	4.88634	0.0868849	NA	Bacteria		Proteobacteria	Alphaproteobacteria	Rhodospirillales	Rhodospirillaceae	Magnetospirillum	Magnetospirillum_gryphiswaldense
55583	25.6793	2.4272	0.297126	NA	Bacteria		Firmicutes	Clostridia	Clostridiales	Peptococcaceae	Dehalobacter	Dehalobacter_restrictus
56426	7.05059	2.15733	0.34005	NA	Bacteria		Proteobacteria	Alphaproteobacteria	Rhizobiales	Bartonellaceae	Bartonella	Bartonella_clarridgeiae
56812	6.31307	1.51956	0.467768	NA	Bacteria		Proteobacteria	Gammaproteobacteria	Alteromonadales	Shewanellaceae	Shewanella	Shewanella_frigidimarina
56877	3.16765	0.331773	0.847142	NA	Bacteria		Proteobacteria	Epsilonproteobacteria	Campylobacterales	Helicobacteraceae	Helicobacter	Helicobacter_bizzozeronii
56957	26.9876	1.33956	0.511821	NA	Bacteria		Deinococcus-Thermus	Deinococci	Thermales	Thermaceae	Thermus	Thermus_oshimai
57029	22.6216	0.192061	0.908436	NA	Bacteria		Bacteroidetes	Flavobacteriia	Flavobacteriales	Flavobacteriaceae	Psychroflexus	Psychroflexus_torquis
57043	0.976808	0.637474	0.727067	NA	Bacteria		Actinobacteria	Actinobacteria	Micrococcales	Microbacteriaceae	Microbacterium	Microbacterium_esteraromaticum
57487	3.36823	0.0844275	0.958665	NA	Bacteria		Thermotogae	Thermotogae	Thermotogales	Thermotogaceae	Pseudothermotoga	Pseudothermotoga_hypogea
57975	29.8204	3.36721	0.185703	NA	Bacteria		Proteobacteria	Betaproteobacteria	Burkholderiales	Burkholderiaceae	Burkholderia	Burkholderia_thailandensis
59505	11.3155	0.216567	0.897373	NA	Bacteria		Actinobacteria	Actinobacteria	Actinomycetales	Actinomycetaceae	Actinotignum	Actinotignum_schaalii
59600	25.1777	4.97834	0.0829786	NA	Bacteria		Bacteroidetes	Flavobacteriia	Flavobacteriales	Flavobacteriaceae	Cellulophaga	Cellulophaga_algicola
59620	0.941998	1.8983	NA	NA	Bacteria		Firmicutes	Clostridia	Clostridiales	Clostridiaceae	Clostridium	uncultured_Clostridium_sp.
59748	1.51898	-0.00117741	1	NA	Bacteria		Tenericutes	Mollicutes	Acholeplasmatales	Acholeplasmataceae	Candidatus_Phytoplasma	Candidatus_Phytoplasma_australiense
59754	8.44893	3.96976	0.137397	NA	Bacteria		Proteobacteria	Gammaproteobacteria	Oceanospirillales	Alcanivoracaceae	Alcanivorax	Alcanivorax_borkumensis
60217	5.87589	0.00978319	0.99512	NA	Bacteria		Proteobacteria	Gammaproteobacteria	Alteromonadales	Shewanellaceae	Shewanella	Shewanella_violacea
60478	19.3858	3.78084	0.151008	NA	Bacteria		Proteobacteria	Gammaproteobacteria	Alteromonadales	Shewanellaceae	Shewanella	Shewanella_amazonensis
60480	18.6567	1.96206	0.374926	NA	Bacteria		Proteobacteria	Gammaproteobacteria	Alteromonadales	Shewanellaceae	Shewanella	Shewanella_sp._MR-4
60481	1.45726	1.18046	0.554199	NA	Bacteria		Proteobacteria	Gammaproteobacteria	Alteromonadales	Shewanellaceae	Shewanella	Shewanella_sp._MR-7
60552	8.86032	1.62165	0.444492	NA	Bacteria		Proteobacteria	Betaproteobacteria	Burkholderiales	Burkholderiaceae	Burkholderia	Burkholderia_vietnamiensis
60890	12.2775	2.07298	0.354698	NA	Bacteria		Proteobacteria	Alphaproteobacteria	Rhodobacterales	Rhodobacteraceae	Phaeobacter	Phaeobacter_gallaeciensis
60893	18.0596	1.54593	0.461643	NA	Bacteria		Proteobacteria	Deltaproteobacteria	Syntrophobacterales	Syntrophaceae	Desulfobacca	Desulfobacca_acetoxidans
60920	8.07316	1.70143	0.427109	NA	Bacteria		Actinobacteria	Actinobacteria	Micrococcales	Sanguibacteraceae	Sanguibacter	Sanguibacter_keddieii
60961	22.8796	4.45738	0.107669	NA	Bacteria		Proteobacteria	Gammaproteobacteria	Alteromonadales	Shewanellaceae	Shewanella	Shewanella_woodyi
61645	30.1312	4.34406	0.113946	NA	Bacteria		Proteobacteria	Gammaproteobacteria	Enterobacteriales	Enterobacteriaceae	Enterobacter	Enterobacter_asburiae
62140	7.96773	0.680273	0.711673	NA	Bacteria		Proteobacteria	Alphaproteobacteria	Rhodospirillales	Acetobacteraceae	Acidiphilium	Acidiphilium_multivorum
62322	30.0452	0.658225	0.719562	NA	Bacteria		Proteobacteria	Gammaproteobacteria	Alteromonadales	Shewanellaceae	Shewanella	Shewanella_baltica
62928	26.1698	0.878573	0.644496	NA	Bacteria		Proteobacteria	Betaproteobacteria	Rhodocyclales	Rhodocyclaceae	Azoarcus	Azoarcus_sp._BH72
62977	8.82612	4.7675	0.0922043	NA	Bacteria		Proteobacteria	Gammaproteobacteria	Pseudomonadales	Moraxellaceae	Acinetobacter	Acinetobacter_sp._ADP1
63186	35.3445	0.195914	0.906688	NA	Bacteria		Bacteroidetes	Flavobacteriia	Flavobacteriales	Flavobacteriaceae	Zobellia	Zobellia_galactanivorans
63363	2.19087	1.34146	0.511335	NA	Bacteria		Aquificae	Aquificae	Aquificales	Aquificaceae	Aquifex	Aquifex_aeolicus
63612	21.0036	7.98263	0.0184754	NA	Bacteria		Proteobacteria	Gammaproteobacteria	Enterobacteriales	Enterobacteriaceae	Sodalis	Sodalis_glossinidius
64160	23.1848	2.68179	0.261611	NA	Bacteria		Aquificae	Aquificae	Desulfurobacteriales	Desulfurobacteriaceae	Desulfurobacterium	Desulfurobacterium_thermolithotrophum
64471	7.89613	0.161443	0.922451	NA	Bacteria		Cyanobacteria		Chroococcales		Synechococcus	Synechococcus_sp._CC9311
64897	2.06499	0.94585	0.623177	NA	Bacteria		Spirochaetes	Spirochaetia	Spirochaetales	Borreliaceae	Borreliella	Borreliella_bissettii
65058	7.54688	0.0575137	0.971653	NA	Bacteria		Actinobacteria	Actinobacteria	Corynebacteriales	Corynebacteriaceae	Corynebacterium	Corynebacterium_ulcerans
65093	3.0096	0.147886	0.928725	NA	Bacteria		Cyanobacteria		Chroococcales		Halothece	Halothece_sp._PCC_7418
65393	15.6155	0.111691	0.945685	NA	Bacteria		Cyanobacteria		Chroococcales		Cyanothece	Cyanothece_sp._PCC_7424
65553	18.0975	4.5381	NA	NA	Bacteria		Proteobacteria	Epsilonproteobacteria	Campylobacterales	Campylobacteraceae	Sulfurospirillum	Sulfurospirillum_deleyianum
65555	25.4196	0.446988	0.79972	NA	Bacteria		Proteobacteria	Deltaproteobacteria	Desulfobacterales	Desulfobulbaceae	Desulfocapsa	Desulfocapsa_sulfexigens
65741	8.44048	0.527683	0.768095	NA	Bacteria		Proteobacteria	Gammaproteobacteria	Pseudomonadales	Pseudomonadaceae	Pseudomonas	Pseudomonas_knackmussii
66821	1.01083	3.84854	0.145982	NA	Bacteria		Proteobacteria	Epsilonproteobacteria	Campylobacterales	Campylobacteraceae	Sulfurospirillum	Sulfurospirillum_multivorans
67780	19.7898	1.6497	0.438302	NA	Bacteria		Proteobacteria	Gammaproteobacteria	Enterobacteriales	Enterobacteriaceae	Edwardsiella	Edwardsiella_ictaluri
67854	17.3958	0.844315	0.655631	NA	Bacteria		Proteobacteria	Gammaproteobacteria	Pasteurellales	Pasteurellaceae	Actinobacillus	Actinobacillus_succinogenes
68280	27.7542	9.22012	0.00995123	NA	Bacteria		Actinobacteria	Actinobacteria	Streptomycetales	Streptomycetaceae	Streptomyces	Streptomyces_violaceusniger
68570	13.259	2.45487	0.293043	NA	Bacteria		Actinobacteria	Actinobacteria	Streptomycetales	Streptomycetaceae	Streptomyces	Streptomyces_albulus
68909	26.9744	1.87967	0.390693	NA	Bacteria		Deinococcus-Thermus	Deinococci	Deinococcales	Deinococcaceae	Deinococcus	Deinococcus_geothermalis
69223	9.32981	2.76917	0.250428	NA	Bacteria		Proteobacteria	Gammaproteobacteria	Enterobacteriales	Enterobacteriaceae	Dickeya	Dickeya_paradisiaca
69328	20.9053	2.40578	0.300325	NA	Bacteria		Proteobacteria	Gammaproteobacteria	Pseudomonadales	Pseudomonadaceae	Pseudomonas	Pseudomonas_sp._VLB120
69499	44.8157	2.76141	NA	NA	Bacteria		Thermotogae	Thermotogae	Petrotogales		Petrotoga	Petrotoga_mobilis
69896	1.93674	1.58893	0.451823	NA	Bacteria		Tenericutes	Mollicutes	Acholeplasmatales	Acholeplasmataceae	Candidatus_Phytoplasma	Candidatus_Phytoplasma_solani
70799	3.80528	1.59204	0.45112	NA	Bacteria		Cyanobacteria		Nostocales	Nostocaceae	Nodularia	Nodularia_spumigena
70863	9.7607	6.77762	0.0337488	NA	Bacteria		Proteobacteria	Gammaproteobacteria	Alteromonadales	Shewanellaceae	Shewanella	Shewanella_oneidensis
70864	9.28709	4.01966	0.134012	NA	Bacteria		Proteobacteria	Gammaproteobacteria	Alteromonadales	Shewanellaceae	Shewanella	Shewanella_pealeana
71667	5.89193	0.0399778	0.98021	NA	Bacteria		Chlamydiae	Chlamydiia	Chlamydiales	Waddliaceae	Waddlia	Waddlia_chondrophila
74109	20.781	0.531755	0.766533	NA	Bacteria		Proteobacteria	Gammaproteobacteria	Vibrionales	Vibrionaceae	Photobacterium	Photobacterium_profundum
74313	25.3292	3.51935	0.172101	NA	Bacteria		Proteobacteria	Alphaproteobacteria	Caulobacterales	Caulobacteraceae	Brevundimonas	Brevundimonas_subvibrioides
74318	8.96852	5.23491	0.0729883	NA	Bacteria		Proteobacteria	Alphaproteobacteria	Rhodobacterales	Hyphomonadaceae	Maricaulis	Maricaulis_maris
75612	1.46829	1.68702	0.430199	NA	Bacteria		Proteobacteria	Gammaproteobacteria	Pseudomonadales	Pseudomonadaceae	Pseudomonas	Pseudomonas_mandelii
75697	5.00544	1.39374	0.498143	NA	Bacteria		Proteobacteria	Betaproteobacteria	Burkholderiales	Alcaligenaceae	Castellaniella	Castellaniella_defragrans
75906	0.528555	0.238015	0.887801	NA	Bacteria		Aquificae	Aquificae	Aquificales	Aquificaceae	Thermocrinis	Thermocrinis_ruber
75985	8.19648	4.29228	0.116935	NA	Bacteria		Proteobacteria	Gammaproteobacteria	Pasteurellales	Pasteurellaceae	Mannheimia	Mannheimia_haemolytica
76517	5.35554	2.32213	0.313152	NA	Bacteria		Proteobacteria	Epsilonproteobacteria	Campylobacterales	Campylobacteraceae	Campylobacter	Campylobacter_hominis
76759	2.99004	2.44213	NA	NA	Bacteria		Proteobacteria	Gammaproteobacteria	Pseudomonadales	Pseudomonadaceae	Pseudomonas	Pseudomonas_monteilii
77038	2.59707	1.37619	NA	NA	Bacteria		Proteobacteria	Alphaproteobacteria	Rickettsiales	Anaplasmataceae	Wolbachia	Wolbachia_endosymbiont_of_Drosophila_simulans
77551	1.12574	0.713429	NA	NA	Bacteria		Proteobacteria	Alphaproteobacteria	Rickettsiales	Anaplasmataceae	Wolbachia	Wolbachia_endosymbiont_of_Onchocerca_volvulus
78327	3.8297	4.29358	0.116858	NA	Bacteria		Proteobacteria	Gammaproteobacteria	Pseudomonadales	Pseudomonadaceae	Pseudomonas	Pseudomonas_mosselii
78331	3.9569	0.959391	0.618972	NA	Bacteria		Actinobacteria	Actinobacteria	Corynebacteriales	Mycobacteriaceae	Mycobacterium	Mycobacterium_canettii
79209	22.1571	0.376328	0.828479	NA	Bacteria		Firmicutes	Clostridia	Clostridiales	Peptococcaceae	Desulfosporosinus	Desulfosporosinus_meridiei
79885	13.7651	1.69553	0.428371	NA	Bacteria		Firmicutes	Bacilli	Bacillales	Bacillaceae	Bacillus	Bacillus_pseudofirmus
79967	30.8209	6.6082	0.0367322	NA	Bacteria		Proteobacteria	Gammaproteobacteria	Enterobacteriales	Enterobacteriaceae	Erwinia	Erwinia_pyrifoliae
80849	1.71606	1.76627	NA	NA	Bacteria		Proteobacteria	Alphaproteobacteria	Rickettsiales	Anaplasmataceae	Wolbachia	Wolbachia_endosymbiont_of_Brugia_malayi
80866	6.18749	2.64487	0.266485	NA	Bacteria		Proteobacteria	Betaproteobacteria	Burkholderiales	Comamonadaceae	Delftia	Delftia_acidovorans
80867	33.6348	0.1468	0.929229	NA	Bacteria		Proteobacteria	Betaproteobacteria	Burkholderiales	Comamonadaceae	Acidovorax	Acidovorax_avenae
81032	16.3532	2.19785	0.333229	NA	Bacteria		Proteobacteria	Alphaproteobacteria	Rhodobacterales	Hyphomonadaceae	Hyphomonas	Hyphomonas_neptunium
81468	24.4089	1.88859	0.388953	NA	Bacteria		Synergistetes	Synergistia	Synergistales	Synergistaceae	Aminobacterium	Aminobacterium_colombiense
82654	7.99405	4.97967	0.0829236	NA	Bacteria		Cyanobacteria		Oscillatoriales		Pseudanabaena	Pseudanabaena_sp._PCC_7367
82996	24.4075	4.91683	0.0855706	NA	Bacteria		Proteobacteria	Gammaproteobacteria	Enterobacteriales	Enterobacteriaceae	Serratia	Serratia_plymuthica
83406	15.415	10.6945	0.00476126	NA	Bacteria		Proteobacteria	Gammaproteobacteria				gamma_proteobacterium_HdN1
83428	3.41633	2.08709	0.352205	NA	Bacteria		Firmicutes	Bacilli	Bacillales	Bacillaceae	Bacillus	uncultured_Bacillus_sp.
83552	1.80967	2.1549	0.340463	NA	Bacteria		Chlamydiae	Chlamydiia	Chlamydiales	Parachlamydiaceae	Parachlamydia	Parachlamydia_acanthamoebae
83554	6.26105	0.578276	0.748909	NA	Bacteria		Chlamydiae	Chlamydiia	Chlamydiales	Chlamydiaceae	Chlamydia	Chlamydia_psittaci
83557	1.553	3.03698	0.219042	NA	Bacteria		Chlamydiae	Chlamydiia	Chlamydiales	Chlamydiaceae	Chlamydia	Chlamydia_caviae
83558	14.3416	2.19924	0.332998	NA	Bacteria		Chlamydiae	Chlamydiia	Chlamydiales	Chlamydiaceae	Chlamydia	Chlamydia_pneumoniae
83561	25.8435	2.34285	0.309925	NA	Bacteria		Chlamydiae	Chlamydiia	Chlamydiales	Simkaniaceae	Simkania	Simkania_negevensis
84163	25.6644	0.480509	0.786428	NA	Bacteria		Actinobacteria	Coriobacteriia	Eggerthellales	Eggerthellaceae	Cryptobacterium	Cryptobacterium_curtum
84377	22.6263	3.35659	0.186692	NA	Bacteria		Spirochaetes	Spirochaetia	Brachyspirales	Brachyspiraceae	Brachyspira	Brachyspira_intermedia
84378	16.6191	2.55351	0.278941	NA	Bacteria		Spirochaetes	Spirochaetia	Brachyspirales	Brachyspiraceae	Brachyspira	Brachyspira_murdochii
84405	3.77399	0.661222	0.718485	NA	Bacteria		Proteobacteria	Deltaproteobacteria	Desulfurellales	Desulfurellaceae	Hippea	Hippea_maritima
84588	17.9376	7.35848	0.0252422	NA	Bacteria		Cyanobacteria		Chroococcales		Synechococcus	Synechococcus_sp._WH_8102
84590	11.1145	2.30406	0.315995	NA	Bacteria		Proteobacteria	Betaproteobacteria	Burkholderiales	Alcaligenaceae	Taylorella	Taylorella_asinigenitalis
84595	9.6946	0.524049	0.769492	NA	Bacteria		Actinobacteria	Actinobacteria	Corynebacteriales	Gordoniaceae	Gordonia	Gordonia_polyisoprenivorans
84757	14.7727	3.51777	0.172237	NA	Bacteria		Actinobacteria	Actinobacteria	Micrococcales	Beutenbergiaceae	Beutenbergia	Beutenbergia_cavernae
84980	30.4456	3.06873	0.215592	NA	Bacteria		Proteobacteria	Deltaproteobacteria	Desulfobacterales	Desulfobulbaceae	Desulfotalea	Desulfotalea_psychrophila
85085	22.7305	2.86276	0.238979	NA	Bacteria		Actinobacteria	Actinobacteria	Micrococcales	Micrococcaceae	Pseudarthrobacter	Pseudarthrobacter_chlorophenolicus
85404	1.94513	0.863747	0.649291	NA	Bacteria		Proteobacteria	Gammaproteobacteria	Pasteurellales	Pasteurellaceae	Mannheimia	Mannheimia_varigena
85701	10.915	0.377777	0.827879	NA	Bacteria		Proteobacteria	Alphaproteobacteria	Rhizobiales	Bartonellaceae	Bartonella	Bartonella_tribocorum
85874	32.2429	1.85062	0.396409	NA	Bacteria		Firmicutes	Clostridia	Thermoanaerobacterales	Thermoanaerobacteraceae	Thermacetogenium	Thermacetogenium_phaeum
85991	1.43071	0.674356	0.713782	NA	Bacteria		Chlamydiae	Chlamydiia	Chlamydiales	Chlamydiaceae	Chlamydia	Chlamydia_pecorum
86027	0.698024	1.05795	0.589208	NA	Bacteria		Proteobacteria	Betaproteobacteria				uncultured_beta_proteobacterium
86106	2.48278	0.567177	0.753077	NA	Bacteria		Proteobacteria	Alphaproteobacteria	Rickettsiales	Holosporaceae		endosymbiont_of_Acanthamoeba_sp._UWC8
86170	21.9638	4.12437	0.127176	NA	Bacteria		Firmicutes	Clostridia	Clostridiales	Syntrophomonadaceae	Syntrophothermus	Syntrophothermus_lipocalidus
86665	16.4325	1.47442	0.478447	NA	Bacteria		Firmicutes	Bacilli	Bacillales	Bacillaceae	Bacillus	Bacillus_halodurans
87883	14.3217	0.841187	0.656657	NA	Bacteria		Proteobacteria	Betaproteobacteria	Burkholderiales	Burkholderiaceae	Burkholderia	Burkholderia_multivorans
88688	13.6124	7.95711	0.0187127	NA	Bacteria		Proteobacteria	Alphaproteobacteria	Caulobacterales	Caulobacteraceae	Caulobacter	Caulobacter_segnis
89061	4.35199	4.83211	0.089273	NA	Bacteria		Firmicutes	Bacilli	Lactobacillales	Leuconostocaceae	Weissella	Weissella_thailandensis
89154	23.5302	0.676118	0.713153	NA	Bacteria		Actinobacteria	Actinobacteria	Corynebacteriales	Corynebacteriaceae	Corynebacterium	Corynebacterium_terpenotabidum
89184	23.3947	1.84258	0.398005	NA	Bacteria		Proteobacteria	Alphaproteobacteria	Rhodobacterales	Rhodobacteraceae	Ruegeria	Ruegeria_pomeroyi
92245	4.98076	0.0729737	0.964171	NA	Bacteria		Proteobacteria	Gammaproteobacteria	Thiotrichales	Piscirickettsiaceae	Thioalkalimicrobium	Thioalkalimicrobium_aerophilum
92945	26.6338	5.301	0.0706159	NA	Bacteria		Proteobacteria	Alphaproteobacteria	Rhodobacterales	Rhodobacteraceae	Ketogulonicigenium	Ketogulonicigenium_vulgare
93220	4.03849	6.90941	0.0315966	NA	Bacteria		Proteobacteria	Betaproteobacteria	Burkholderiales	Burkholderiaceae	Pandoraea	Pandoraea_pnomenusa
93466	7.95857	0.262233	0.877116	NA	Bacteria		Thermotogae	Thermotogae	Thermotogales	Fervidobacteriaceae	Fervidobacterium	Fervidobacterium_pennivorans
94122	8.24005	0.482606	0.785603	NA	Bacteria		Proteobacteria	Gammaproteobacteria	Alteromonadales	Shewanellaceae	Shewanella	Shewanella_sp._ANA-3
94132	23.7731	4.81645	0.089975	NA	Bacteria		Proteobacteria	Betaproteobacteria	Burkholderiales	Comamonadaceae	Ramlibacter	Ramlibacter_tataouinensis
94624	18.1585	1.14137	0.565138	NA	Bacteria		Proteobacteria	Betaproteobacteria	Burkholderiales	Alcaligenaceae	Bordetella	Bordetella_petrii
96345	35.6376	0.971877	0.61512	NA	Bacteria		Bacteroidetes	Flavobacteriia	Flavobacteriales	Flavobacteriaceae	Flavobacterium	Flavobacterium_psychrophilum
97084	4.56762	0.687015	0.709278	NA	Bacteria		Proteobacteria	Deltaproteobacteria	Bdellovibrionales	Halobacteriovoraceae	Halobacteriovorax	Halobacteriovorax_marinus
97477	9.92215	2.03224	0.361997	NA	Bacteria		Synergistetes	Synergistia	Synergistales	Synergistaceae	Anaerobaculum	Anaerobaculum_mobile
99598	9.7001	1.97206	0.373056	NA	Bacteria		Cyanobacteria		Nostocales	Rivulariaceae	Calothrix	Calothrix_sp._PCC_7507
102116	12.2112	7.71594	0.0211108	NA	Bacteria		Cyanobacteria		Pleurocapsales		Stanieria	Stanieria_cyanosphaera
102235	1.62415	1.0061	0.604684	NA	Bacteria		Cyanobacteria		Chroococcales		Cyanobacterium	Cyanobacterium_stanieri
103690	17.3708	0.874736	0.645734	NA	Bacteria		Cyanobacteria		Nostocales	Nostocaceae	Nostoc	Nostoc_sp._PCC_7120
103731	20.0219	1.60627	0.447924	NA	Bacteria		Actinobacteria	Actinobacteria	Pseudonocardiales	Pseudonocardiaceae	Saccharothrix	Saccharothrix_espanaensis
103816	13.8434	5.2463	0.0725738	NA	Bacteria		Actinobacteria	Actinobacteria	Corynebacteriales	Nocardiaceae	Rhodococcus	Rhodococcus_pyridinivorans
105560	16.1426	0.953183	0.620896	NA	Bacteria		Proteobacteria	Betaproteobacteria	Burkholderiales		Methylibium	Methylibium_petroleiphilum
106370	10.5471	6.08811	0.0476414	NA	Bacteria		Actinobacteria	Actinobacteria	Frankiales	Frankiaceae	Frankia	Frankia_sp._CcI3
106592	1.09755	4.28085	0.117605	NA	Bacteria		Proteobacteria	Alphaproteobacteria	Rhizobiales	Rhizobiaceae	Ensifer	Ensifer_adhaerens
108150	6.27731	3.45093	0.178091	NA	Bacteria		Firmicutes	Clostridia	Thermoanaerobacterales	Thermoanaerobacteraceae	Thermoanaerobacter	Thermoanaerobacter_italicus
108486	17.6769	0.247862	0.883441	NA	Bacteria		Actinobacteria	Actinobacteria	Corynebacteriales	Corynebacteriaceae	Corynebacterium	Corynebacterium_falsenii
110321	14.0348	3.97389	0.137114	NA	Bacteria		Proteobacteria	Alphaproteobacteria	Rhizobiales	Rhizobiaceae	Sinorhizobium	Sinorhizobium_medicae
110539	4.73552	0.590393	0.744385	NA	Bacteria		Actinobacteria	Actinobacteria	Corynebacteriales	Mycobacteriaceae	Mycobacterium	Mycobacterium_vanbaalenii
110662	12.5727	0.435958	0.804142	NA	Bacteria		Cyanobacteria		Chroococcales		Synechococcus	Synechococcus_sp._CC9605
111781	21.0246	2.13669	0.343576	NA	Bacteria		Cyanobacteria		Oscillatoriales		Leptolyngbya	Leptolyngbya_sp._PCC_7376
114186	1.93903	4.83046	0.0893466	NA	Bacteria		Proteobacteria	Gammaproteobacteria	Oceanospirillales	Halomonadaceae	Candidatus_Carsonella	Candidatus_Carsonella_ruddii
114615	23.3146	1.33213	0.513727	NA	Bacteria		Proteobacteria	Alphaproteobacteria	Rhizobiales	Bradyrhizobiaceae	Bradyrhizobium	Bradyrhizobium_sp._ORS_278
114616	18.7034	0.0304013	0.984914	NA	Bacteria		Proteobacteria	Alphaproteobacteria	Rhizobiales	Methylobacteriaceae	Methylobacterium	Methylobacterium_nodulans
114707	2.46262	1.61653	0.44563	NA	Bacteria		Proteobacteria	Gammaproteobacteria	Pseudomonadales	Pseudomonadaceae	Pseudomonas	uncultured_Pseudomonas_sp.
117207	25.3394	3.90202	0.14213	NA	Bacteria		Proteobacteria	Alphaproteobacteria	Sphingomonadales	Sphingomonadaceae	Sphingopyxis	Sphingopyxis_alaskensis
118000	25.4391	0.974828	0.614213	NA	Bacteria		Deferribacteres	Deferribacteres	Deferribacterales	Deferribacteraceae	Denitrovibrio	Denitrovibrio_acetiphilus
118323	12.1606	1.14865	0.563085	NA	Bacteria		Cyanobacteria		Oscillatoriales		Oscillatoria	Oscillatoria_acuminata
118562	23.77	5.08499	0.0786701	NA	Bacteria		Cyanobacteria		Oscillatoriales		Arthrospira	Arthrospira_platensis
119864	28.3889	10.2289	0.0060092	NA	Bacteria		Proteobacteria	Gammaproteobacteria	Oceanospirillales	Oceanospirillaceae	Marinomonas	Marinomonas_mediterranea
131568	25.2963	0.641327	0.725667	NA	Bacteria		Actinobacteria	Actinobacteria	Kineosporiales	Kineosporiaceae	Kineococcus	Kineococcus_radiotolerans
132919	12.7024	1.28914	0.524887	NA	Bacteria		Actinobacteria	Actinobacteria	Corynebacteriales	Nocardiaceae	Rhodococcus	Rhodococcus_jostii
133539	8.92596	3.6599	0.160421	NA	Bacteria		Proteobacteria	Gammaproteobacteria	Chromatiales	Chromatiaceae	Nitrosococcus	Nitrosococcus_halophilus
134287	2.67311	0.59278	0.743497	NA	Bacteria		Proteobacteria	Gammaproteobacteria	Enterobacteriales	Enterobacteriaceae		secondary_endosymbiont_of_Heteropsylla_cubana
134536	1.12693	1.94616	NA	NA	Bacteria		Proteobacteria	Betaproteobacteria	Burkholderiales	Burkholderiaceae	Paraburkholderia	Paraburkholderia_caledonica
134676	35.4438	3.93664	0.139692	NA	Bacteria		Actinobacteria	Actinobacteria	Micromonosporales	Micromonosporaceae	Actinoplanes	Actinoplanes_sp._SE50/110
134821	1.70237	1.55213	NA	NA	Bacteria		Tenericutes	Mollicutes	Mycoplasmatales	Mycoplasmataceae	Ureaplasma	Ureaplasma_parvum
135487	30.3527	14.6653	0.000653836	NA	Bacteria		Actinobacteria	Actinobacteria	Corynebacteriales	Nocardiaceae	Nocardia	Nocardia_cyriacigeorgica
135577	17.0561	0.295314	0.862727	NA	Bacteria		Proteobacteria	Gammaproteobacteria	Alteromonadales	Idiomarinaceae	Idiomarina	Idiomarina_loihiensis
136094	0.672173	1.08252	0.582016	NA	Bacteria		Aquificae	Aquificae	Aquificales	Aquificaceae	Thermocrinis	Thermocrinis_albus
136703	5.95673	6.90333	0.0316929	NA	Bacteria							uncultured_rumen_bacterium
138072	1.0205	2.79522	0.247187	NA	Bacteria		Proteobacteria	Gammaproteobacteria	Enterobacteriales	Enterobacteriaceae	Candidatus_Hamiltonella	Candidatus_Hamiltonella_defensa
138336	11.2201	2.50431	0.285888	NA	Bacteria		Actinobacteria	Actinobacteria	Geodermatophilales	Geodermatophilaceae	Blastococcus	Blastococcus_saxobsidens
138563	3.13229	1.82835	0.400846	NA	Bacteria		Proteobacteria	Epsilonproteobacteria	Campylobacterales	Helicobacteraceae	Helicobacter	Helicobacter_cetorum
139208	15.8546	0.450018	0.798509	NA	Bacteria		Actinobacteria	Actinobacteria	Micrococcales	Promicromonosporaceae	Isoptericola	Isoptericola_variabilis
142864	10.2623	1.0242	0.599237	NA	Bacteria		Cyanobacteria		Nostocales	Nostocaceae	Cylindrospermum	Cylindrospermum_stagnale
142877	10.3654	0.155392	0.925246	NA	Bacteria		Firmicutes	Clostridia	Clostridiales	Peptococcaceae	Desulfitobacterium	Desulfitobacterium_metallireducens
146786	2.13043	0.770228	0.680373	NA	Bacteria		Cyanobacteria		Chroococcales		Thermosynechococcus	Thermosynechococcus_elongatus
147268	9.64636	0.101904	0.950324	NA	Bacteria		Proteobacteria	Gammaproteobacteria	Thiotrichales	Piscirickettsiaceae	Thioalkalimicrobium	Thioalkalimicrobium_cyclicum
147709	25.0941	1.22068	0.543165	NA	Bacteria		Firmicutes	Bacilli	Lactobacillales	Carnobacteriaceae	Carnobacterium	Carnobacterium_inhibens
148447	31.6881	4.30194	0.116371	NA	Bacteria		Proteobacteria	Betaproteobacteria	Burkholderiales	Burkholderiaceae	Paraburkholderia	Paraburkholderia_phymatum
148813	5.64329	4.89919	0.0863287	NA	Bacteria		Proteobacteria	Epsilonproteobacteria	Campylobacterales	Helicobacteraceae	Sulfuricurvum	Sulfuricurvum_kujiense
150055	19.7134	0.545005	0.761471	NA	Bacteria		Firmicutes	Bacilli	Lactobacillales	Streptococcaceae	Streptococcus	Streptococcus_lutetiensis
150340	23.1818	5.18281	0.0749148	NA	Bacteria		Proteobacteria	Gammaproteobacteria	Vibrionales	Vibrionaceae	Vibrio	Vibrio_antiquarius
151895	25.377	0.037983	0.981188	NA	Bacteria		Bacteroidetes	Sphingobacteriia	Sphingobacteriales	Sphingobacteriaceae	Pseudopedobacter	Pseudopedobacter_saltans
152260	4.4111	1.13612	0.566623	NA	Bacteria		Chloroflexi	Chloroflexia	Chloroflexales	Chloroflexaceae	Chloroflexus	Chloroflexus_aggregans
152475	1.86241	2.87415	0.237621	NA	Bacteria		Proteobacteria	Gammaproteobacteria	Chromatiales	Ectothiorhodospiraceae	Thioalkalivibrio	Thioalkalivibrio_thiocyanoxidans
152480	46.0216	8.64523	NA	NA	Bacteria		Proteobacteria	Betaproteobacteria	Burkholderiales	Burkholderiaceae	Burkholderia	Burkholderia_ambifaria
153948	18.7434	5.00438	0.0819052	NA	Bacteria		Proteobacteria	Betaproteobacteria	Nitrosomonadales	Nitrosomonadaceae	Nitrosomonas	Nitrosomonas_sp._AL212
155077	6.00161	0.361584	0.834609	NA	Bacteria		Proteobacteria	Gammaproteobacteria	Cellvibrionales	Cellvibrionaceae	Cellvibrio	Cellvibrio_japonicus
155322	0.573555	1.32283	0.51612	NA	Bacteria		Firmicutes	Bacilli	Bacillales	Bacillaceae	Bacillus	Bacillus_toyonensis
155617	1.35078	0.989681	NA	NA	Bacteria		Firmicutes	Bacilli	Lactobacillales	Enterococcaceae	Enterococcus	Enterococcus_moraviensis
155892	24.3841	4.35751	0.113182	NA	Bacteria		Proteobacteria	Alphaproteobacteria	Caulobacterales	Caulobacteraceae	Caulobacter	Caulobacter_vibrioides
155978	28.0651	1.00494	0.605035	NA	Bacteria		Cyanobacteria		Chroococcales		Acaryochloris	Acaryochloris_marina
156978	14.7317	1.83956	0.398607	NA	Bacteria		Actinobacteria	Actinobacteria	Corynebacteriales	Corynebacteriaceae	Corynebacterium	Corynebacterium_imitans
157673	16.293	4.15873	0.125009	NA	Bacteria		Proteobacteria	Gammaproteobacteria	Pasteurellales	Pasteurellaceae	Basfia	[Mannheimia]_succiniciproducens
158327	15.937	9.94359	NA	NA	Bacteria		Proteobacteria	Gammaproteobacteria	Oceanospirillales	Hahellaceae	Hahella	Hahella_chejuensis
158847	10.6837	4.1447	0.12589	NA	Bacteria		Firmicutes	Negativicutes	Selenomonadales	Selenomonadaceae	Megamonas	Megamonas_hypermegale
158899	35.1116	3.34361	0.187908	NA	Bacteria		Proteobacteria	Betaproteobacteria	Burkholderiales	Oxalobacteraceae	Collimonas	Collimonas_fungivorans
159346	2.64771	0.634507	0.728146	NA	Bacteria		Proteobacteria	Alphaproteobacteria	Rhodobacterales	Rhodobacteraceae	Roseibacterium	Roseibacterium_elongatum
159733	2.17258	0.159839	0.923191	NA	Bacteria		Cyanobacteria		Prochlorales	Prochlorococcaceae	Prochlorococcus	uncultured_Prochlorococcus_sp.
160386	5.40628	0.20855	0.900977	NA	Bacteria		Actinobacteria	Actinobacteria	Corynebacteriales	Corynebacteriaceae	Corynebacterium	Corynebacterium_casei
160791	32.1501	0.543121	0.762189	NA	Bacteria		Proteobacteria	Alphaproteobacteria	Sphingomonadales	Sphingomonadaceae	Sphingomonas	Sphingomonas_wittichii
161493	34.8343	0.684008	0.710345	NA	Bacteria		Proteobacteria	Deltaproteobacteria	Myxococcales	Anaeromyxobacteraceae	Anaeromyxobacter	Anaeromyxobacter_dehalogenans
161879	11.4893	1.17729	0.55508	NA	Bacteria		Actinobacteria	Actinobacteria	Corynebacteriales	Corynebacteriaceae	Corynebacterium	Corynebacterium_kroppenstedtii
162156	5.65745	8.8384	0.0120439	NA	Bacteria		Bacteroidetes	Bacteroidia	Bacteroidales	Bacteroidaceae	Bacteroides	uncultured_Bacteroides_sp.
164757	1.27233	1.1813	0.553966	NA	Bacteria		Actinobacteria	Actinobacteria	Corynebacteriales	Mycobacteriaceae	Mycobacterium	Mycobacterium_sp._JLS
164851	7.33467	4.10948	NA	NA	Bacteria							uncultured_soil_bacterium
165096	27.1214	2.4576	0.292644	NA	Bacteria		Firmicutes	Bacilli	Lactobacillales	Leuconostocaceae	Weissella	Weissella_koreensis
165435	8.26635	5.26572	NA	NA	Bacteria		Bacteroidetes	Flavobacteriia	Flavobacteriales	Flavobacteriaceae	Flavobacterium	uncultured_Flavobacterium_sp.
166314	1.10226	0.590444	0.744366	NA	Bacteria		Cyanobacteria		Chroococcales		Synechococcus	Synechococcus_sp._WH_8109
166501	21.7564	2.11897	0.346635	NA	Bacteria						Thermobaculum	Thermobaculum_terrenum
166587	2.46812	1.96455	0.374457	NA	Bacteria		Chloroflexi					uncultured_Chloroflexi_bacterium
167964	31.96	1.47534	0.478226	NA	Bacteria		Chloroflexi	Anaerolineae	Anaerolineales	Anaerolineaceae	Anaerolinea	Anaerolinea_thermophila
167965	11.9992	2.53896	0.280978	NA	Bacteria		Elusimicrobia					uncultured_Termite_group_1_bacterium
168471	35.1474	4.31313	0.115722	NA	Bacteria		Proteobacteria	Betaproteobacteria	Neisseriales	Chromobacteriaceae	Laribacter	Laribacter_hongkongensis
168695	5.91175	1.36818	0.50455	NA	Bacteria		Actinobacteria	Actinobacteria	Micromonosporales	Micromonosporaceae	Salinispora	Salinispora_tropica
168697	4.04308	1.73537	0.419922	NA	Bacteria		Actinobacteria	Actinobacteria	Micromonosporales	Micromonosporaceae	Salinispora	Salinispora_arenicola
169292	22.9273	3.08041	0.214338	NA	Bacteria		Actinobacteria	Actinobacteria	Corynebacteriales	Corynebacteriaceae	Corynebacterium	Corynebacterium_aurimucosum
169760	34.8636	1.02264	0.599705	NA	Bacteria		Firmicutes	Bacilli	Bacillales	Paenibacillaceae	Paenibacillus	Paenibacillus_stellifer
171284	10.1494	1.16811	0.557632	NA	Bacteria		Tenericutes	Mollicutes	Mycoplasmatales	Mycoplasmataceae	Mycoplasma	Mycoplasma_cynos
171437	26.4272	6.95666	0.0308589	NA	Bacteria		Proteobacteria	Alphaproteobacteria	Rhodospirillales	Rhodospirillaceae	Tistrella	Tistrella_mobilis
171695	11.8287	5.68295	0.0583394	NA	Bacteria		Thermodesulfobacteria	Thermodesulfobacteria	Thermodesulfobacteriales	Thermodesulfobacteriaceae	Thermodesulfatator	Thermodesulfatator_indicus
171953	0.926181	2.28432	0.319129	NA	Bacteria		Acidobacteria					uncultured_Acidobacteria_bacterium
174633	1.92254	7.77795	0.0204663	NA	Bacteria		Planctomycetes	Planctomycetia	Candidatus_Brocadiales	Candidatus_Brocadiaceae	Candidatus_Kuenenia	Candidatus_Kuenenia_stuttgartiensis
177758	10.2874	3.47746	0.175744	NA	Bacteria		Thermotogae	Thermotogae	Thermotogales	Thermotogaceae	Pseudothermotoga	Pseudothermotoga_lettingae
178606	12.6449	0.214935	0.898106	NA	Bacteria		Nitrospirae	Nitrospira	Nitrospirales	Nitrospiraceae	Leptospirillum	Leptospirillum_ferriphilum
182640	30.3705	0.985222	0.611029	NA	Bacteria		Actinobacteria	Actinobacteria	Propionibacteriales	Nocardioidaceae	Kribbella	Kribbella_flavida
184064	9.33829	1.14308	0.564654	NA	Bacteria		Firmicutes	Clostridia	Thermoanaerobacterales	Thermodesulfobiaceae	Thermodesulfobium	Thermodesulfobium_narugense
186189	26.3592	4.91647	0.0855857	NA	Bacteria		Actinobacteria	Actinobacteria	Micrococcales	Promicromonosporaceae	Xylanimonas	Xylanimonas_cellulosilytica
186490	0.597061	3.11094	0.21109	NA	Bacteria		Proteobacteria	Gammaproteobacteria				Candidatus_Baumannia_cicadellinicola
187303	33.0939	2.33354	0.311371	NA	Bacteria		Proteobacteria	Alphaproteobacteria	Rhizobiales	Methylocystaceae	Methylocystis	Methylocystis_sp._SC2
187493	7.67948	1.98455	0.370732	NA	Bacteria		Proteobacteria	Gammaproteobacteria	Oceanospirillales	Oceanospirillaceae	Thalassolituus	Thalassolituus_oleivorans
188908	2.08233	0.9018	0.637054	NA	Bacteria		Proteobacteria	Gammaproteobacteria	Oceanospirillales	Oceanospirillaceae	Oleispira	Oleispira_antarctica
189426	13.2181	1.65479	0.437188	NA	Bacteria		Firmicutes	Bacilli	Bacillales	Paenibacillaceae	Paenibacillus	Paenibacillus_odorifer
189682	1.34205	2.97948	NA	NA	Bacteria		Actinobacteria	Actinobacteria	Micrococcales	Cellulomonadaceae	Cellulomonas	uncultured_Cellulomonas_sp.
190966	1.02811	3.37086	0.185364	NA	Bacteria							uncultured_pig_faeces_bacterium
191579	5.61822	1.37153	0.503704	NA	Bacteria		Bacteroidetes	Flavobacteriia	Flavobacteriales	Crocinitomicaceae	Fluviicola	Fluviicola_taffensis
191610	4.14276	0.86773	0.648	NA	Bacteria		Actinobacteria	Actinobacteria	Corynebacteriales	Corynebacteriaceae	Corynebacterium	Corynebacterium_atypicum
192073	3.19669	0.221347	0.895231	NA	Bacteria		Proteobacteria	Gammaproteobacteria	Alteromonadales	Shewanellaceae	Shewanella	Shewanella_denitrificans
192843	20.1723	2.33107	0.311756	NA	Bacteria		Proteobacteria	Betaproteobacteria	Burkholderiales	Comamonadaceae	Rhodoferax	Rhodoferax_ferrireducens
195041	30.0499	1.84745	0.397037	NA	Bacteria		Firmicutes	Bacilli	Lactobacillales	Streptococcaceae	Streptococcus	Streptococcus_oligofermentans
195253	3.70323	0.441706	0.801834	NA	Bacteria		Cyanobacteria		Chroococcales		Synechococcus	Synechococcus_sp._PCC_6312
196162	21.3169	2.23054	0.327827	NA	Bacteria		Actinobacteria	Actinobacteria	Propionibacteriales	Nocardioidaceae	Nocardioides	Nocardioides_sp._JS614
196914	30.2214	1.28145	0.526911	NA	Bacteria		Actinobacteria	Actinobacteria	Micromonosporales	Micromonosporaceae	Actinoplanes	Actinoplanes_friuliensis
197162	30.9493	1.73791	0.419389	NA	Bacteria		Deferribacteres	Deferribacteres	Deferribacterales	Deferribacteraceae	Deferribacter	Deferribacter_desulfuricans
197614	34.2812	2.50691	0.285517	NA	Bacteria		Firmicutes	Bacilli	Lactobacillales	Streptococcaceae	Streptococcus	Streptococcus_pasteurianus
200451	26.7698	7.43448	0.024301	NA	Bacteria		Proteobacteria	Gammaproteobacteria	Pseudomonadales	Pseudomonadaceae	Pseudomonas	Pseudomonas_poae
201089	11.9971	1.86208	0.394144	NA	Bacteria		Proteobacteria	Deltaproteobacteria	Desulfobacterales	Desulfobacteraceae	Desulfobacterium	uncultured_Desulfobacterium_sp.
202747	10.3378	0.419505	0.810785	NA	Bacteria		Proteobacteria	Epsilonproteobacteria	Campylobacterales	Helicobacteraceae	Sulfurimonas	Sulfurimonas_autotrophica
203907	4.33558	0.0447125	0.977892	NA	Bacteria		Proteobacteria	Gammaproteobacteria	Enterobacteriales	Enterobacteriaceae	Candidatus_Blochmannia	Candidatus_Blochmannia_floridanus
204042	9.85294	1.2746	0.528718	NA	Bacteria		Proteobacteria	Gammaproteobacteria	Enterobacteriales	Enterobacteriaceae	Dickeya	Dickeya_zeae
204773	29.8303	3.02933	0.219882	NA	Bacteria		Proteobacteria	Betaproteobacteria	Burkholderiales	Oxalobacteraceae	Herminiimonas	Herminiimonas_arsenicoxydans
206096	0.669746	0.225423	NA	NA	Bacteria		Bacteroidetes	Bacteroidia	Bacteroidales	Porphyromonadaceae	Dysgonomonas	uncultured_Dysgonomonas_sp.
208216	11.0267	7.05068	0.0294417	NA	Bacteria		Proteobacteria	Alphaproteobacteria	Parvularculales	Parvularculaceae	Parvularcula	Parvularcula_bermudensis
208439	5.98928	0.371728	0.830386	NA	Bacteria		Actinobacteria	Actinobacteria	Pseudonocardiales	Pseudonocardiaceae	Amycolatopsis	Amycolatopsis_japonica
208962	18.708	0.674972	0.713562	NA	Bacteria		Proteobacteria	Gammaproteobacteria	Enterobacteriales	Enterobacteriaceae	Escherichia	Escherichia_albertii
212663	3.91325	0.00527472	0.997366	NA	Bacteria		Proteobacteria	Gammaproteobacteria	Vibrionales	Vibrionaceae	Vibrio	Vibrio_tasmaniensis
212695	4.32791	6.78016	0.033706	NA	Bacteria		Bacteroidetes	Flavobacteriia				uncultured_Flavobacteriia_bacterium
212767	8.23644	2.53803	0.281108	NA	Bacteria		Actinobacteria	Actinobacteria	Corynebacteriales	Mycobacteriaceae	Mycobacterium	Mycobacterium_sp._JS623
213554	15.6507	0.566712	0.753251	NA	Bacteria		Proteobacteria	Gammaproteobacteria	Oceanospirillales	Halomonadaceae	Halomonas	Halomonas_campaniensis
215689	4.99173	0.586932	0.745675	NA	Bacteria		Proteobacteria	Gammaproteobacteria	Enterobacteriales	Enterobacteriaceae	Erwinia	Erwinia_sp._Ejp617
215813	24.1451	4.1001	0.128729	NA	Bacteria		Proteobacteria	Alphaproteobacteria	Rhodobacterales	Rhodobacteraceae	Dinoroseobacter	Dinoroseobacter_shibae
216778	3.89567	0.209388	0.9006	NA	Bacteria		Proteobacteria	Gammaproteobacteria	Xanthomonadales	Xanthomonadaceae	Stenotrophomonas	Stenotrophomonas_rhizophila
216933	4.10179	2.87508	0.237511	NA	Bacteria		Tenericutes	Mollicutes	Entomoplasmatales	Spiroplasmataceae	Spiroplasma	Spiroplasma_chrysopicola
216935	0.740413	0.151135	NA	NA	Bacteria		Tenericutes	Mollicutes	Entomoplasmatales	Spiroplasmataceae	Spiroplasma	Spiroplasma_culicicola
216936	3.59652	2.47648	0.289895	NA	Bacteria		Tenericutes	Mollicutes	Entomoplasmatales	Spiroplasmataceae	Spiroplasma	Spiroplasma_diminutum
216944	0.367678	0.266907	0.875068	NA	Bacteria		Tenericutes	Mollicutes	Entomoplasmatales	Spiroplasmataceae	Spiroplasma	Spiroplasma_sabaudiense
216945	5.02546	5.11978	0.0773131	NA	Bacteria		Tenericutes	Mollicutes	Entomoplasmatales	Spiroplasmataceae	Spiroplasma	Spiroplasma_syrphidicola
218672	0.504756	0.497564	0.77975	NA	Bacteria		Proteobacteria	Alphaproteobacteria	Rhodobacterales	Rhodobacteraceae	Sulfitobacter	Sulfitobacter_delicatus
221027	14.9016	9.24901	0.00980849	NA	Bacteria		Spirochaetes	Spirochaetia	Spirochaetales	Spirochaetaceae	Treponema	Treponema_putidum
221822	7.94156	3.62572	0.163186	NA	Bacteria		Proteobacteria	Alphaproteobacteria	Rhodobacterales	Rhodobacteraceae	Phaeobacter	Phaeobacter_inhibens
223967	23.0734	3.52514	0.171603	NA	Bacteria		Proteobacteria	Alphaproteobacteria	Rhizobiales	Methylobacteriaceae	Methylobacterium	Methylobacterium_populi
225326	19.0701	2.56672	0.277104	NA	Bacteria		Actinobacteria	Actinobacteria	Corynebacteriales	Corynebacteriaceae	Corynebacterium	Corynebacterium_halotolerans
227322	4.1282	2.20477	0.332078	NA	Bacteria		Firmicutes	Bacilli	Bacillales	Paenibacillaceae	Paenibacillus	uncultured_Paenibacillus_sp.
228745	5.89912	0.801366	0.669862	NA	Bacteria		Aquificae	Aquificae	Desulfurobacteriales	Desulfurobacteriaceae	Thermovibrio	Thermovibrio_ammonificans
229545	1.51759	4.00452	NA	NA	Bacteria		Tenericutes	Mollicutes	Acholeplasmatales	Acholeplasmataceae	Candidatus_Phytoplasma	Aster_yellows_witches'-broom_phytoplasma
231455	3.14378	6.99513	0.030271	NA	Bacteria		Proteobacteria	Gammaproteobacteria	Xanthomonadales	Rhodanobacteraceae	Dyella	Dyella_japonica
232259	17.6968	3.46421	0.176912	NA	Bacteria		Bacteroidetes	Cytophagia	Cytophagales	Cyclobacteriaceae	Belliella	Belliella_baltica
232721	18.5237	3.81107	0.148743	NA	Bacteria		Proteobacteria	Betaproteobacteria	Burkholderiales	Comamonadaceae	Acidovorax	Acidovorax_sp._JS42
233181	1.32319	10.4012	0.00551316	NA	Bacteria		Proteobacteria	Betaproteobacteria			Kinetoplastibacterium	Kinetoplastibacterium_blastocrithidii
234827	4.99198	1.6213	0.444568	NA	Bacteria		Proteobacteria	Alphaproteobacteria	Rickettsiales	Candidatus_Midichloriaceae	Candidatus_Midichloria	Candidatus_Midichloria_mitochondrii
234831	2.66866	1.56704	0.456795	NA	Bacteria		Proteobacteria	Gammaproteobacteria	Alteromonadales	Pseudoalteromonadaceae	Pseudoalteromonas	Pseudoalteromonas_sp._SM9913
237609	0.565967	0.14884	0.928282	NA	Bacteria		Proteobacteria	Gammaproteobacteria	Pseudomonadales	Pseudomonadaceae	Pseudomonas	Pseudomonas_alkylphenolia
239730	0.776388	0.1235	0.940118	NA	Bacteria		Actinobacteria	Actinobacteria	Actinomycetales			uncultured_Actinomycetales_bacterium
240495	11.3874	0.54333	0.76211	NA	Bacteria		Actinobacteria	Actinobacteria	Pseudonocardiales	Pseudonocardiaceae	Pseudonocardia	Pseudonocardia_dioxanivorans
241425	24.235	10.3626	0.00562077	NA	Bacteria		Cyanobacteria		Oscillatoriales		Crinalium	Crinalium_epipsammum
243830	1.90127	2.11471	NA	NA	Bacteria		Proteobacteria	Gammaproteobacteria	Pseudomonadales	Moraxellaceae	Acinetobacter	Acinetobacter_sp._PAMU-1.11
244366	8.7324	1.96916	0.373595	NA	Bacteria		Proteobacteria	Gammaproteobacteria	Enterobacteriales	Enterobacteriaceae	Klebsiella	Klebsiella_variicola
244581	2.04645	2.39133	0.302503	NA	Bacteria		Proteobacteria	Alphaproteobacteria	Rickettsiales		Caedibacter	Candidatus_Caedibacter_acanthamoebae
244787	18.2541	1.06161	NA	NA	Bacteria		Proteobacteria	Epsilonproteobacteria	Nautiliales	Nautiliaceae	Nautilia	Nautilia_profundicola
248026	31.2523	0.898379	0.638145	NA	Bacteria		Proteobacteria	Betaproteobacteria	Burkholderiales	Burkholderiaceae	Cupriavidus	Cupriavidus_pinatubonensis
249402	13.6438	0.00428157	0.997862	NA	Bacteria		Bacteroidetes	Cytophagia	Cytophagales	Amoebophilaceae	Candidatus_Cardinium	Cardinium_endosymbiont_of_Encarsia_pergandiella
251535	2.55066	0.0416384	0.979396	NA	Bacteria		Proteobacteria	Gammaproteobacteria	Enterobacteriales	Enterobacteriaceae	Candidatus_Blochmannia	Candidatus_Blochmannia_vafer
251542	0.705991	1.01022	0.603439	NA	Bacteria		Proteobacteria	Gammaproteobacteria	Enterobacteriales	Enterobacteriaceae	Candidatus_Blochmannia	Candidatus_Blochmannia_chromaiodes
251701	21.261	2.93088	0.230976	NA	Bacteria		Proteobacteria	Gammaproteobacteria	Pseudomonadales	Pseudomonadaceae	Pseudomonas	Pseudomonas_syringae_group_genomosp._3
252970	7.79649	4.40137	0.110728	NA	Bacteria		Proteobacteria	Betaproteobacteria	Burkholderiales	Burkholderiaceae	Paraburkholderia	Paraburkholderia_phenoliruptrix
256618	26.4661	2.3274	0.312328	NA	Bacteria		Proteobacteria	Alphaproteobacteria	Rhizobiales	Rhodobiaceae	Parvibaculum	Parvibaculum_lavamentivorans
256701	9.12612	0.538616	0.763908	NA	Bacteria		Actinobacteria	Actinobacteria	Micrococcales	Micrococcaceae	Glutamicibacter	Glutamicibacter_arilaitensis
257758	14.5629	2.05947	0.357101	NA	Bacteria		Firmicutes	Bacilli	Lactobacillales	Streptococcaceae	Streptococcus	Streptococcus_pseudopneumoniae
258224	22.1224	0.579078	0.748609	NA	Bacteria		Actinobacteria	Actinobacteria	Corynebacteriales	Corynebacteriaceae	Corynebacterium	Corynebacterium_resistens
261292	5.00508	0.182363	0.912852	NA	Bacteria		Proteobacteria	Betaproteobacteria	Nitrosomonadales	Nitrosomonadaceae	Nitrosomonas	Nitrosomonas_sp._Is79A3
261964	3.85367	5.35288	0.0688076	NA	Bacteria		Proteobacteria	Gammaproteobacteria	Oceanospirillales	Alcanivoracaceae	Kangiella	Kangiella_koreensis
265606	7.60305	1.94056	0.378976	NA	Bacteria		Planctomycetes	Planctomycetia	Planctomycetales	Planctomycetaceae	Rhodopirellula	Rhodopirellula_baltica
266009	2.24406	1.82278	0.401965	NA	Bacteria		Proteobacteria	Betaproteobacteria	Methylophilales	Methylophilaceae	Methylovorus	Methylovorus_glucosotrophus
271097	3.9068	1.50894	0.47026	NA	Bacteria		Proteobacteria	Gammaproteobacteria	Alteromonadales	Shewanellaceae	Shewanella	Shewanella_sediminis
271098	7.87166	3.84009	0.1466	NA	Bacteria		Proteobacteria	Gammaproteobacteria	Alteromonadales	Shewanellaceae	Shewanella	Shewanella_halifaxensis
272131	15.0334	3.40355	0.182359	NA	Bacteria		Cyanobacteria		Nostocales	Nostocaceae	Nostoc	Nostoc_punctiforme
281120	3.76568	0.71267	0.700238	NA	Bacteria		Bacteroidetes	Cytophagia	Cytophagales	Amoebophilaceae	Candidatus_Amoebophilus	Candidatus_Amoebophilus_asiaticus
283811	27.4321	0.934396	0.626756	NA	Bacteria		Actinobacteria	Actinobacteria	Glycomycetales	Glycomycetaceae	Stackebrandtia	Stackebrandtia_nassauensis
284016	13.2214	4.60599	0.0999592	NA	Bacteria		Proteobacteria	Alphaproteobacteria	Caulobacterales	Caulobacteraceae	Phenylobacterium	Phenylobacterium_zucineum
285091	28.3037	6.62664	0.0363951	NA	Bacteria		Proteobacteria	Gammaproteobacteria	Oceanospirillales	Alcanivoracaceae	Alcanivorax	Alcanivorax_dieselolei
288000	30.8233	5.95726	0.0508624	NA	Bacteria		Proteobacteria	Alphaproteobacteria	Rhizobiales	Bradyrhizobiaceae	Bradyrhizobium	Bradyrhizobium_sp._BTAi1
290400	34.6169	5.51945	0.063309	NA	Bacteria		Proteobacteria	Alphaproteobacteria	Rhodobacterales	Rhodobacteraceae	Jannaschia	Jannaschia_sp._CCS1
291112	6.44187	1.88559	0.389538	NA	Bacteria		Proteobacteria	Gammaproteobacteria	Enterobacteriales	Enterobacteriaceae	Photorhabdus	Photorhabdus_asymbiotica
291990	27.0165	2.66599	0.263687	NA	Bacteria		Firmicutes	Clostridia	Thermoanaerobacterales	Thermoanaerobacterales_Family_III._Incertae_Sedis	Thermosediminibacter	Thermosediminibacter_oceani
292414	16.2138	0.211208	0.899781	NA	Bacteria		Proteobacteria	Alphaproteobacteria	Rhodobacterales	Rhodobacteraceae	Ruegeria	Ruegeria_sp._TM1040
292566	22.1578	4.55417	NA	NA	Bacteria		Cyanobacteria		Chroococcales		Dactylococcopsis	Dactylococcopsis_salina
295596	2.45437	1.15271	0.561943	NA	Bacteria		Tenericutes	Mollicutes	Mycoplasmatales	Mycoplasmataceae	Candidatus_Hepatoplasma	Candidatus_Hepatoplasma_crinochetorum
296591	23.1586	7.59604	0.0224151	NA	Bacteria		Proteobacteria	Betaproteobacteria	Burkholderiales	Comamonadaceae	Polaromonas	Polaromonas_sp._JS666
297314	1.31968	0.700585	0.704482	NA	Bacteria		Firmicutes	Clostridia	Clostridiales	Lachnospiraceae		uncultured_Lachnospiraceae_bacterium
298653	19.6968	4.45287	0.107913	NA	Bacteria		Actinobacteria	Actinobacteria	Frankiales	Frankiaceae	Frankia	Frankia_sp._EAN1pec
298654	16.4219	1.26996	0.529947	NA	Bacteria		Actinobacteria	Actinobacteria	Frankiales	Frankiaceae	Frankia	Frankia_sp._EuI1c
300231	3.08783	1.19791	0.549386	NA	Bacteria		Proteobacteria	Gammaproteobacteria	Alteromonadales	Alteromonadaceae	Glaciecola	Glaciecola_nitratireducens
300825	1.98664	1.09923	0.577172	NA	Bacteria		Firmicutes	Bacilli	Bacillales	Bacillaceae	Bacillus	Bacillus_lehensis
302406	4.94986	2.49342	0.287449	NA	Bacteria		Proteobacteria	Betaproteobacteria	Burkholderiales	Alcaligenaceae	Advenella	Advenella_mimigardefordensis
309805	20.5354	1.02249	0.599749	NA	Bacteria		Aquificae	Aquificae	Aquificales	Hydrogenothermaceae	Persephonella	Persephonella_marina
309806	14.4633	1.42293	0.490924	NA	Bacteria		Aquificae	Aquificae	Aquificales	Hydrogenothermaceae	Sulfurihydrogenibium	Sulfurihydrogenibium_azorense
309868	20.5772	11.5127	NA	NA	Bacteria		Proteobacteria	Alphaproteobacteria	Rhizobiales	Rhizobiaceae	Candidatus_Liberibacter	Candidatus_Liberibacter_americanus
309887	18.135	0.471626	0.789928	NA	Bacteria		Deinococcus-Thermus	Deinococci	Deinococcales	Deinococcaceae	Deinococcus	Deinococcus_maricopensis
310575	17.701	7.8611	0.0196329	NA	Bacteria		Proteobacteria	Betaproteobacteria	Burkholderiales	Alcaligenaceae	Advenella	Advenella_kashmirensis
310783	25.8649	0.778069	0.677711	NA	Bacteria		Deinococcus-Thermus	Deinococci	Deinococcales	Deinococcaceae	Deinococcus	Deinococcus_deserti
313590	10.639	2.73212	0.25511	NA	Bacteria		Bacteroidetes	Flavobacteriia	Flavobacteriales	Flavobacteriaceae	Dokdonia	Dokdonia_sp._MED134
313603	27.7109	0.0308126	0.984712	NA	Bacteria		Bacteroidetes	Flavobacteriia	Flavobacteriales	Flavobacteriaceae	Maribacter	Maribacter_sp._HTCC2170
314282	14.6013	2.43512	0.295952	NA	Bacteria		Proteobacteria	Gammaproteobacteria	Alteromonadales	Psychromonadaceae	Psychromonas	Psychromonas_sp._CNPT3
314722	31.2278	2.4501	0.293743	NA	Bacteria		Proteobacteria	Gammaproteobacteria	Xanthomonadales	Xanthomonadaceae	Pseudoxanthomonas	Pseudoxanthomonas_suwonensis
316279	5.16298	1.61067	0.446939	NA	Bacteria		Cyanobacteria		Chroococcales		Synechococcus	Synechococcus_sp._CC9902
317936	13.6466	10.3908	0.00554207	NA	Bacteria		Cyanobacteria		Nostocales	Nostocaceae	Nostoc	Nostoc_sp._PCC_7107
320324	1.52556	0.064625	0.968204	NA	Bacteria		Bacteroidetes	Flavobacteriia	Flavobacteriales	Flavobacteriaceae	Formosa	Formosa_agariphila
321327	20.189	0.16114	0.92259	NA	Bacteria		Cyanobacteria		Chroococcales		Synechococcus	Synechococcus_sp._JA-3-3Ab
321332	16.6564	0.665855	0.716822	NA	Bacteria		Cyanobacteria		Chroococcales		Synechococcus	Synechococcus_sp._JA-2-3B'a(2-13)
321846	7.25888	9.50388	0.00863494	NA	Bacteria		Proteobacteria	Gammaproteobacteria	Pseudomonadales	Pseudomonadaceae	Pseudomonas	Pseudomonas_simiae
326544	6.71115	6.14794	0.0462372	NA	Bacteria		Proteobacteria	Gammaproteobacteria	Alteromonadales	Alteromonadaceae	Paraglaciecola	Paraglaciecola_psychrophila
327160	23.8604	1.99698	0.368435	NA	Bacteria		Proteobacteria	Betaproteobacteria			Candidatus_Accumulibacter	Candidatus_Accumulibacter_phosphatis
328515	18.5711	5.54956	0.0623631	NA	Bacteria		Bacteroidetes	Flavobacteriia	Flavobacteriales	Flavobacteriaceae	Nonlabens	Nonlabens_dokdonensis
330214	23.4234	0.357723	0.836222	NA	Bacteria		Nitrospirae	Nitrospira	Nitrospirales	Nitrospiraceae	Nitrospira	Nitrospira_defluvii
330922	0.491296	0.0708082	0.965215	NA	Bacteria		Proteobacteria	Gammaproteobacteria	Pseudomonadales	Moraxellaceae	Psychrobacter	Psychrobacter_cryohalolentis
332056	24.198	0.11641	0.943456	NA	Bacteria		Proteobacteria	Alphaproteobacteria	Sphingomonadales	Sphingomonadaceae	Sphingobium	Sphingobium_japonicum
332249	8.95039	0.0644535	0.968287	NA	Bacteria		Deinococcus-Thermus	Deinococci	Deinococcales	Trueperaceae	Truepera	Truepera_radiovictrix
334543	14.5626	7.62739	0.0220665	NA	Bacteria		Proteobacteria	Gammaproteobacteria	Pseudomonadales	Moraxellaceae	Psychrobacter	Psychrobacter_arcticus
336261	4.82056	0.225439	0.893401	NA	Bacteria		Synergistetes	Synergistia	Synergistales	Synergistaceae	Thermovirga	Thermovirga_lienii
337090	25.9349	0.215008	0.898073	NA	Bacteria		Chlorobi	Chlorobia	Chlorobiales	Chlorobiaceae	Chlorobium	Chlorobium_chlorochromatii
337191	8.25582	2.52272	0.283269	NA	Bacteria		Actinobacteria	Actinobacteria	Corynebacteriales	Gordoniaceae	Gordonia	Gordonia_sp._KTR9
338565	11.8706	7.77918	0.0204537	NA	Bacteria		Proteobacteria	Gammaproteobacteria	Enterobacteriales	Enterobacteriaceae	Erwinia	Erwinia_tasmaniensis
338584	2.46014	7.63032	0.0220341	NA	Bacteria		Actinobacteria	Actinobacteria	Micromonosporales	Micromonosporaceae	Polymorphospora	Polymorphospora_rubra
340044	1.55604	4.94613	0.084326	NA	Bacteria		Bacteroidetes	Flavobacteriia	Flavobacteriales	Blattabacteriaceae	Blattabacterium	Blattabacterium_sp._(Panesthia_angustipennis_spadica)
340486	0.95458	0.914358	0.633067	NA	Bacteria		Bacteroidetes	Bacteroidia	Bacteroidales	Prevotellaceae	Prevotella	Prevotella_conceptionensis
342113	24.4874	0.932058	0.627489	NA	Bacteria		Proteobacteria	Betaproteobacteria	Burkholderiales	Burkholderiaceae	Burkholderia	Burkholderia_oklahomensis
348043	21.8605	3.22093	0.199794	NA	Bacteria		Actinobacteria	Actinobacteria	Streptomycetales	Streptomycetaceae	Streptomyces	Streptomyces_davawensis
348824	5.3893	1.92284	0.38235	NA	Bacteria		Proteobacteria	Alphaproteobacteria	Rhizobiales	Rhizobiaceae	Rhizobium	Rhizobium_sp._LPU83
349106	28.903	1.03397	0.596317	NA	Bacteria		Proteobacteria	Gammaproteobacteria	Pseudomonadales	Moraxellaceae	Psychrobacter	Psychrobacter_sp._PRwf-1
351671	0.791721	1.73629	0.41973	NA	Bacteria		Proteobacteria	Gammaproteobacteria	Enterobacteriales	Enterobacteriaceae	Xenorhabdus	Xenorhabdus_doucetiae
357794	23.4073	0.467423	0.79159	NA	Bacteria		Proteobacteria	Gammaproteobacteria	Alteromonadales	Psychromonadaceae	Psychromonas	Psychromonas_ingrahamii
357808	18.1447	1.86855	0.39287	NA	Bacteria		Chloroflexi	Chloroflexia	Chloroflexales	Roseiflexaceae	Roseiflexus	Roseiflexus_sp._RS-1
358220	25.6998	5.96453	0.0506779	NA	Bacteria		Proteobacteria	Betaproteobacteria	Burkholderiales	Comamonadaceae	Acidovorax	Acidovorax_sp._KKS102
359303	9.84676	7.00296	0.0301527	NA	Bacteria		Proteobacteria	Gammaproteobacteria	Alteromonadales	Shewanellaceae	Shewanella	Shewanella_loihica
359408	10.4435	0.611713	0.736492	NA	Bacteria		Proteobacteria	Betaproteobacteria	Methylophilales	Methylophilaceae	Methylotenera	Methylotenera_mobilis
360807	3.56151	1.19424	0.550393	NA	Bacteria		Firmicutes	Clostridia	Clostridiales	Lachnospiraceae	Roseburia	Roseburia_inulinivorans
360911	20.7652	4.03227	0.133169	NA	Bacteria		Firmicutes	Bacilli	Bacillales		Exiguobacterium	Exiguobacterium_sp._AT1b
361575	18.3759	0.32284	0.850935	NA	Bacteria		Actinobacteria	Actinobacteria	Micrococcales	Micrococcaceae	Pseudarthrobacter	Pseudarthrobacter_phenanthrenivorans
362787	4.22184	0.300886	0.860327	NA	Bacteria		Chlamydiae	Chlamydiia	Chlamydiales	Parachlamydiaceae	Candidatus_Protochlamydia	Candidatus_Protochlamydia_amoebophila
364317	29.9831	0.376366	0.828463	NA	Bacteria		Proteobacteria	Betaproteobacteria	Burkholderiales	Comamonadaceae	Verminephrobacter	Verminephrobacter_eiseniae
365617	26.7275	0.499709	0.778914	NA	Bacteria		Firmicutes	Bacilli	Bacillales	Paenibacillaceae	Paenibacillus	Paenibacillus_sabinae
366602	28.8028	0.589406	0.744753	NA	Bacteria		Proteobacteria	Alphaproteobacteria	Caulobacterales	Caulobacteraceae	Caulobacter	Caulobacter_sp._K31
366648	3.91888	3.77329	0.151579	NA	Bacteria		Proteobacteria	Gammaproteobacteria	Xanthomonadales	Xanthomonadaceae	Xanthomonas	Xanthomonas_fuscans
366650	23.3932	16.2814	0.000291429	NA	Bacteria		Proteobacteria	Gammaproteobacteria	Xanthomonadales	Xanthomonadaceae	Xanthomonas	Xanthomonas_alfalfae
367190	1.46921	1.35543	0.507777	NA	Bacteria		Proteobacteria	Gammaproteobacteria	Enterobacteriales	Enterobacteriaceae	Yersinia	Yersinia_similis
367488	2.33749	1.1207	0.571009	NA	Bacteria		Bacteroidetes	Flavobacteriia	Flavobacteriales	Blattabacteriaceae	Blattabacterium	Blattabacterium_sp._(Periplaneta_americana)
367806	5.98419	9.22229	0.00994045	NA	Bacteria		Bacteroidetes	Flavobacteriia	Flavobacteriales	Blattabacteriaceae	Blattabacterium	Blattabacterium_sp._(Blatta_orientalis)
370405	24.2316	0.789604	0.673813	NA	Bacteria		Proteobacteria	Betaproteobacteria	Gallionellales	Gallionellaceae	Gallionella	Gallionella_capsiferriformans
373994	25.3597	5.98747	0.0501	NA	Bacteria		Cyanobacteria		Nostocales	Rivulariaceae	Rivularia	Rivularia_sp._PCC_7116
375286	8.73819	1.94286	0.378541	NA	Bacteria		Proteobacteria	Betaproteobacteria	Burkholderiales	Oxalobacteraceae	Janthinobacterium	Janthinobacterium_sp._Marseille
375929	31.7643	0.724433	0.696132	NA	Bacteria		Firmicutes	Clostridia	Natranaerobiales	Natranaerobiaceae	Natranaerobius	Natranaerobius_thermophilus
376219	2.02228	0.427584	0.807516	NA	Bacteria		Cyanobacteria		Oscillatoriales		Arthrospira	Arthrospira_sp._PCC_8005
379064	15.7464	0.782508	0.676208	NA	Bacteria		Cyanobacteria		Chroococcales		Cyanobacterium	Cyanobacterium_aponinum
380749	0.553934	0.511295	0.774415	NA	Bacteria		Aquificae	Aquificae	Aquificales	Aquificaceae	Hydrogenobaculum	Hydrogenobaculum_sp._Y04AAS1
385025	1.43471	5.72897	0.0570126	NA	Bacteria		Proteobacteria	Gammaproteobacteria	Thiotrichales	Piscirickettsiaceae	Cycloclasticus	Cycloclasticus_sp._P1
386487	13.4623	0.113232	0.944957	NA	Bacteria		Proteobacteria	Gammaproteobacteria			Candidatus_Ruthia	Candidatus_Ruthia_magnifica
387092	17.3761	3.24245	0.197656	NA	Bacteria		Proteobacteria	Epsilonproteobacteria			Nitratiruptor	Nitratiruptor_sp._SB155-2
388640	4.58091	3.01476	0.22149	NA	Bacteria		Proteobacteria	Alphaproteobacteria	Rhizobiales	Bartonellaceae	Bartonella	Bartonella_australis
391036	1.17105	0.566936	0.753167	NA	Bacteria		Proteobacteria	Alphaproteobacteria	Rickettsiales	Anaplasmataceae	Ehrlichia	Ehrlichia_sp._HF
392734	22.9191	3.36252	0.186139	NA	Bacteria		Acidobacteria	Acidobacteriia	Acidobacteriales	Acidobacteriaceae	Terriglobus	Terriglobus_roseus
395922	16.8372	3.53594	0.170679	NA	Bacteria		Verrucomicrobia	Opitutae	Puniceicoccales	Puniceicoccaceae	Coraliomargarita	Coraliomargarita_akajimensis
395962	2.22994	1.60699	0.447761	NA	Bacteria		Cyanobacteria		Chroococcales		Cyanothece	Cyanothece_sp._PCC_8802
396595	17.2649	1.3058	0.520534	NA	Bacteria		Proteobacteria	Gammaproteobacteria	Chromatiales	Ectothiorhodospiraceae	Thioalkalivibrio	Thioalkalivibrio_sp._K90mix
397260	10.2651	1.3145	0.518274	NA	Bacteria		Proteobacteria	Alphaproteobacteria	Sphingomonadales	Sphingomonadaceae	Sphingomonas	Sphingomonas_sanxanigenens
397286	3.10011	1.59339	0.450816	NA	Bacteria		Firmicutes	Clostridia	Clostridiales	Lachnospiraceae		Lachnospiraceae_bacterium_14-2
399742	23.6376	10.6901	0.00477159	NA	Bacteria		Proteobacteria	Gammaproteobacteria	Enterobacteriales	Enterobacteriaceae	Enterobacter	Enterobacter_sp._638
400668	12.2644	2.2078	0.331575	NA	Bacteria		Proteobacteria	Gammaproteobacteria	Oceanospirillales	Oceanospirillaceae	Marinomonas	Marinomonas_sp._MWYL1
401472	4.58696	4.48353	0.106271	NA	Bacteria		Actinobacteria	Actinobacteria	Corynebacteriales	Corynebacteriaceae	Corynebacterium	Corynebacterium_ureicelerivorans
401619	8.91214	0.647015	0.723607	NA	Bacteria		Proteobacteria	Gammaproteobacteria	Enterobacteriales	Enterobacteriaceae	Candidatus_Riesia	Candidatus_Riesia_pediculicola
403776	5.04641	0.333779	0.846293	NA	Bacteria		Bacteroidetes	Sphingobacteriia	Sphingobacteriales	Sphingobacteriaceae	Sphingobacterium	Sphingobacterium_sp._PM2-P1-29
403957	1.60657	0.0106134	0.994707	NA	Bacteria		Firmicutes	Bacilli	Bacillales	Bacillaceae	Virgibacillus	Virgibacillus_sp._SK37
404011	15.4711	0.408945	0.815077	NA	Bacteria		Proteobacteria	Gammaproteobacteria	Alteromonadales	Shewanellaceae	Shewanella	Shewanella_piezotolerans
404589	22.2359	5.68554	0.058264	NA	Bacteria		Proteobacteria	Deltaproteobacteria	Myxococcales	Anaeromyxobacteraceae	Anaeromyxobacter	Anaeromyxobacter_sp._Fw109-5
412963	14.5788	1.27019	0.529884	NA	Bacteria		Proteobacteria	Betaproteobacteria	Burkholderiales	Burkholderiaceae	Paraburkholderia	Paraburkholderia_rhizoxinica
413502	16.8676	1.16341	0.558944	NA	Bacteria		Proteobacteria	Gammaproteobacteria	Enterobacteriales	Enterobacteriaceae	Cronobacter	Cronobacter_turicensis
413888	9.32403	0.163125	0.921675	NA	Bacteria		Firmicutes	Clostridia	Thermoanaerobacterales	Thermoanaerobacterales_Family_III._Incertae_Sedis	Caldicellulosiruptor	Caldicellulosiruptor_hydrothermalis
413889	16.0048	4.60471	0.100023	NA	Bacteria		Firmicutes	Clostridia	Thermoanaerobacterales	Thermoanaerobacterales_Family_III._Incertae_Sedis	Caldicellulosiruptor	Caldicellulosiruptor_kronotskyensis
415229	22.0575	3.94354	0.13921	NA	Bacteria		Proteobacteria	Gammaproteobacteria	Xanthomonadales	Xanthomonadaceae	Pseudoxanthomonas	Pseudoxanthomonas_spadix
419475	5.53035	2.80713	0.245719	NA	Bacteria		Proteobacteria	Alphaproteobacteria	Rhizobiales	Brucellaceae	Ochrobactrum	Ochrobactrum_pseudogrignonense
423605	20.1855	4.62613	0.0989573	NA	Bacteria		Elusimicrobia	Elusimicrobia	Elusimicrobiales	Elusimicrobiaceae	Elusimicrobium	Elusimicrobium_minutum
426114	14.3619	0.969085	0.615979	NA	Bacteria		Proteobacteria	Betaproteobacteria	Burkholderiales		Thiomonas	Thiomonas_arsenitoxydans
426117	34.6178	0.213688	0.898666	NA	Bacteria		Proteobacteria	Alphaproteobacteria	Rhizobiales	Methylobacteriaceae	Methylobacterium	Methylobacterium_sp._4-46
432329	25.7307	0.417347	0.81166	NA	Bacteria		Deinococcus-Thermus	Deinococci	Deinococcales	Deinococcaceae	Deinococcus	Deinococcus_peraridilitoris
436114	33.2354	1.14537	0.564009	NA	Bacteria		Aquificae	Aquificae	Aquificales	Hydrogenothermaceae	Sulfurihydrogenibium	Sulfurihydrogenibium_sp._YO3AOP1
438033	0.540792	0.929639	NA	NA	Bacteria		Firmicutes	Clostridia	Clostridiales	Ruminococcaceae	Ruminococcus	Ruminococcus_gauvreauii
446683	12.2217	0.844573	0.655546	NA	Bacteria		Bacteroidetes	Chitinophagia	Chitinophagales	Chitinophagaceae	Niabella	Niabella_soli
447217	15.6778	1.35603	0.507624	NA	Bacteria		Proteobacteria	Deltaproteobacteria	Myxococcales	Anaeromyxobacteraceae	Anaeromyxobacter	Anaeromyxobacter_sp._K
447471	22.6812	2.59668	0.272985	NA	Bacteria		Proteobacteria	Gammaproteobacteria	Cellvibrionales	Cellvibrionaceae	Simiduia	Simiduia_agarivorans
452530	1.58037	1.53497	0.46418	NA	Bacteria		Tenericutes	Mollicutes	Acholeplasmatales	Acholeplasmataceae	Candidatus_Phytoplasma	Crotalaria_witches'-broom_phytoplasma
453816	15.5116	6.47237	0.0393136	NA	Bacteria		Proteobacteria	Deltaproteobacteria	Bdellovibrionales	Bdellovibrionaceae	Bdellovibrio	Bdellovibrio_exovorus
454171	14.8983	0.00678113	0.996615	NA	Bacteria		Armatimonadetes	Chthonomonadetes	Chthonomonadales	Chthonomonadaceae	Chthonomonas	Chthonomonas_calidirosea
455067	3.38101	6.67511	0.0355237	NA	Bacteria		Planctomycetes	Planctomycetia	Planctomycetales			uncultured_planctomycete_5H12
456327	3.62237	0.0445161	0.977988	NA	Bacteria		Proteobacteria	Gammaproteobacteria	Xanthomonadales	Xanthomonadaceae	Xanthomonas	Xanthomonas_euvesicatoria
456827	9.78726	1.09619	0.578051	NA	Bacteria		Candidatus_Cloacimonetes				Candidatus_Cloacimonas	Candidatus_Cloacimonas_acidaminovorans
458033	35.3784	0.21195	0.899447	NA	Bacteria		Acidobacteria	Blastocatellia			Chloracidobacterium	Chloracidobacterium_thermophilum
466153	18.3326	9.70415	0.00781216	NA	Bacteria		Planctomycetes	Planctomycetia	Planctomycetales	Isosphaeraceae	Singulisphaera	Singulisphaera_acidiphila
473531	12.2274	2.05423	0.358039	NA	Bacteria		Proteobacteria	Gammaproteobacteria	Chromatiales	Chromatiaceae	Nitrosococcus	Nitrosococcus_watsonii
477976	8.96977	1.56455	0.457365	NA	Bacteria		Deferribacteres	Deferribacteres	Deferribacterales	Deferribacteraceae	Calditerrivibrio	Calditerrivibrio_nitroreducens
480224	0.81834	0.941043	0.624677	NA	Bacteria		Chloroflexi	Chloroflexia	Chloroflexales	Chloroflexaceae	Chloroflexus	Chloroflexus_sp._Y-400-fl
482564	14.195	0.137352	0.933629	NA	Bacteria		Cyanobacteria		Oscillatoriales		Oscillatoria	Oscillatoria_nigro-viridis
482957	20.5387	5.23599	0.0729488	NA	Bacteria		Proteobacteria	Betaproteobacteria	Burkholderiales	Burkholderiaceae	Burkholderia	Burkholderia_lata
484770	31.0782	0.359915	0.835306	NA	Bacteria		Firmicutes	Negativicutes	Selenomonadales	Sporomusaceae	Pelosinus	Pelosinus_sp._UFO1
488142	26.6551	0.137713	0.93346	NA	Bacteria		Proteobacteria	Gammaproteobacteria	Enterobacteriales	Enterobacteriaceae	Serratia	Serratia_sp._SCBI
490759	9.79417	0.167191	0.919803	NA	Bacteria		Proteobacteria	Gammaproteobacteria	Alteromonadales	Alteromonadaceae	Marinobacter	Marinobacter_sp._BSs20148
496866	3.4892	1.14832	0.563176	NA	Bacteria		Firmicutes	Clostridia	Thermoanaerobacterales	Thermoanaerobacteraceae	Thermoanaerobacter	Thermoanaerobacter_pseudethanolicus
497965	11.9433	2.08812	0.352022	NA	Bacteria		Cyanobacteria		Chroococcales		Cyanothece	Cyanothece_sp._PCC_7822
511435	25.9535	0.775449	0.678599	NA	Bacteria		Bacteroidetes	Bacteroidia	Bacteroidales		Candidatus_Azobacteroides	Candidatus_Azobacteroides_pseudotrichonymphae
511746	4.52369	5.04369	0.0803113	NA	Bacteria		Verrucomicrobia		Methylacidiphilales	Methylacidiphilaceae	Methylacidiphilum	Methylacidiphilum_infernorum
512314	1.66335	2.46269	0.2919	NA	Bacteria		Firmicutes	Clostridia	Clostridiales	Lachnospiraceae	Roseburia	uncultured_Roseburia_sp.
513050	16.7984	2.43756	0.29559	NA	Bacteria		Dictyoglomi	Dictyoglomia	Dictyoglomales	Dictyoglomaceae	Dictyoglomus	Dictyoglomus_turgidum
526654	1.40604	0.779758	0.677139	NA	Bacteria							uncultured_bacterium_AD257-B4
531813	33.2287	2.69235	0.260234	NA	Bacteria		Proteobacteria	Alphaproteobacteria	Rhizobiales	Hyphomicrobiaceae	Pelagibacterium	Pelagibacterium_halotolerans
531844	33.0324	8.23575	0.016279	NA	Bacteria		Bacteroidetes	Flavobacteriia	Flavobacteriales	Flavobacteriaceae		Flavobacteriaceae_bacterium_3519-10
536018	15.2087	0.518039	0.771808	NA	Bacteria		Proteobacteria	Alphaproteobacteria	Rhizobiales	Phyllobacteriaceae	Mesorhizobium	Mesorhizobium_australicum
542458	1.38772	3.03664	0.21908	NA	Bacteria							uncultured_bacterium_GRIST13
542478	0.587239	0.734116	NA	NA	Bacteria							uncultured_bacterium_HF0010_10C01
542542	3.30751	1.91476	0.383898	NA	Bacteria							uncultured_bacterium_JM9_B4
543913	21.1678	0.494091	0.781105	NA	Bacteria		Proteobacteria	Betaproteobacteria				beta_proteobacterium_CB
545617	2.28219	0.198281	NA	NA	Bacteria		Proteobacteria	Alphaproteobacteria	Rhizobiales	Bartonellaceae	Bartonella	Bartonella_sp._AR_15-3
551760	13.9676	2.10696	0.348722	NA	Bacteria		Proteobacteria	Betaproteobacteria	Rhodocyclales	Rhodocyclaceae	Aromatoleum	Aromatoleum_aromaticum
552810	31.6755	1.06188	0.588051	NA	Bacteria		Chloroflexi	Dehalococcoidia			Dehalogenimonas	Dehalogenimonas_lykanthroporepellens
554131	6.32393	2.76388	0.251091	NA	Bacteria		Proteobacteria	Betaproteobacteria	Burkholderiales		Thiomonas	Thiomonas_sp._CB2
556287	1.06293	0.766454	0.681658	NA	Bacteria		Proteobacteria	Alphaproteobacteria	Rhizobiales	Rhizobiaceae	Candidatus_Liberibacter	Candidatus_Liberibacter_solanacearum
571800	16.0779	0.425822	0.808228	NA	Bacteria		Proteobacteria	Gammaproteobacteria	Pseudomonadales	Moraxellaceae	Psychrobacter	Psychrobacter_sp._G
573062	1.34869	0.973634	0.61458	NA	Bacteria		Firmicutes	Clostridia	Thermoanaerobacterales	Thermoanaerobacteraceae	Thermoanaerobacter	Thermoanaerobacter_sp._X513
573569	2.47936	2.78145	0.248895	NA	Bacteria		Proteobacteria	Gammaproteobacteria	Thiotrichales	Francisellaceae	Francisella	Francisella_sp._TX077308
575200	13.2027	1.13462	0.567048	NA	Bacteria		Actinobacteria	Actinobacteria	Corynebacteriales	Corynebacteriaceae	Corynebacterium	Corynebacterium_maris
576610	0.987229	0.460449	0.794355	NA	Bacteria		Proteobacteria	Betaproteobacteria	Burkholderiales	Burkholderiaceae	Polynucleobacter	Polynucleobacter_necessarius
576611	5.39798	0.291972	0.86417	NA	Bacteria		Proteobacteria	Betaproteobacteria	Burkholderiales	Burkholderiaceae	Polynucleobacter	Polynucleobacter_asymbioticus
576784	7.15696	3.6385	0.162147	NA	Bacteria		Actinobacteria	Actinobacteria	Streptomycetales	Streptomycetaceae	Streptomyces	Streptomyces_iranensis
581103	4.4483	0.260524	0.877866	NA	Bacteria		Firmicutes	Bacilli	Bacillales	Bacillaceae	Geobacillus	Geobacillus_sp._Y4.1MC1
581112	1.28065	0.649966	0.722539	NA	Bacteria							uncultured_bacterium_URE4
581113	1.36308	1.80597	NA	NA	Bacteria							uncultured_bacterium_34R1
583357	5.84197	0.259079	0.8785	NA	Bacteria		Firmicutes	Clostridia	Thermoanaerobacterales	Thermoanaerobacteraceae	Thermoanaerobacter	Thermoanaerobacter_mathranii
585423	6.23075	0.672525	0.714435	NA	Bacteria		Cyanobacteria		Chroococcales		Synechococcus	Synechococcus_sp._KORDI-49
586416	2.91775	1.08066	0.582556	NA	Bacteria		Firmicutes	Bacilli	Bacillales	Bacillaceae	Terribacillus	Terribacillus_aidingensis
587753	9.45459	5.90866	0.0521136	NA	Bacteria		Proteobacteria	Gammaproteobacteria	Pseudomonadales	Pseudomonadaceae	Pseudomonas	Pseudomonas_chlororaphis
589873	17.6631	2.34886	0.308996	NA	Bacteria		Proteobacteria	Gammaproteobacteria	Alteromonadales	Alteromonadaceae	Alteromonas	Alteromonas_australica
591197	31.8144	1.94148	0.378803	NA	Bacteria		Ignavibacteriae	Ignavibacteria	Ignavibacteriales	Ignavibacteriaceae	Ignavibacterium	Ignavibacterium_album
598552	1.84824	1.82182	0.402157	NA	Bacteria		Firmicutes	Clostridia	Clostridiales	Clostridiaceae	Clostridium	Clostridium_sp._enrichment_culture_clone_7-14
598553	6.90067	6.48876	0.0389928	NA	Bacteria		Firmicutes	Clostridia	Clostridiales	Clostridiaceae	Clostridium	Clostridium_sp._enrichment_culture_clone_7-25
624186	0.547811	0.142486	0.931235	NA	Bacteria		Bacteroidetes	Flavobacteriia	Flavobacteriales	Blattabacteriaceae	Blattabacterium	Blattabacterium_sp._(Blattella_germanica)
639313	10.9819	0.0587847	0.971035	NA	Bacteria		Actinobacteria	Actinobacteria	Corynebacteriales	Mycobacteriaceae	Amycolicicoccus	Amycolicicoccus_subflavus
640510	1.40951	1.40675	0.494911	NA	Bacteria		Proteobacteria	Betaproteobacteria	Burkholderiales	Burkholderiaceae	Burkholderia	Burkholderia_sp._CCGE1001
640511	22.7683	0.314473	0.854502	NA	Bacteria		Proteobacteria	Betaproteobacteria	Burkholderiales	Burkholderiaceae	Burkholderia	Burkholderia_sp._CCGE1002
640512	18.87	1.97218	0.373032	NA	Bacteria		Proteobacteria	Betaproteobacteria	Burkholderiales	Burkholderiaceae	Burkholderia	Burkholderia_sp._CCGE1003
648999	9.35162	3.82896	0.147419	NA	Bacteria		Actinobacteria	Actinobacteria	Micromonosporales	Micromonosporaceae	Micromonospora	Micromonospora_sp._L5
649393	4.75948	0.00513524	NA	NA	Bacteria		Bacteroidetes	Sphingobacteriia	Sphingobacteriales	Sphingobacteriaceae	Sphingobacterium	Sphingobacterium_sp._TN19
649831	33.628	4.3406	0.114143	NA	Bacteria		Actinobacteria	Actinobacteria	Micromonosporales	Micromonosporaceae	Actinoplanes	Actinoplanes_sp._N902-109
651457	4.12673	1.65624	0.436871	NA	Bacteria		Thermotogae	Thermotogae	Kosmotogales	Kosmotogaceae	Kosmotoga	Kosmotoga_olearia
651822	23.099	0.114169	0.944514	NA	Bacteria		Synergistetes	Synergistia	Synergistales	Synergistaceae	Fretibacterium	Fretibacterium_fastidiosum
656024	29.082	16.1031	0.000318607	NA	Bacteria		Actinobacteria	Actinobacteria	Frankiales	Frankiaceae	Frankia	Frankia_symbiont_of_Datisca_glomerata
657445	7.07936	2.41648	0.298722	NA	Bacteria		Proteobacteria	Gammaproteobacteria	Thiotrichales	Francisellaceae	Francisella	Francisella_noatunensis
658062	33.5362	12.2959	0.00213785	NA	Bacteria		Acidobacteria	Acidobacteriia	Acidobacteriales	Acidobacteriaceae	Candidatus_Koribacter	Candidatus_Koribacter_versatilis
666685	32.9136	3.69193	0.157873	NA	Bacteria		Proteobacteria	Gammaproteobacteria	Xanthomonadales	Rhodanobacteraceae	Rhodanobacter	Rhodanobacter_denitrificans
667019	8.94484	0.0494789	0.975564	NA	Bacteria		Proteobacteria	Betaproteobacteria	Burkholderiales	Comamonadaceae	Curvibacter	Curvibacter_putative_symbiont_of_Hydra_magnipapillata
669502	0.542576	0.641054	0.725767	NA	Bacteria		Proteobacteria	Betaproteobacteria			Candidatus_Profftella	Candidatus_Profftella_armatura
671143	1.80719	0.663817	0.717553	NA	Bacteria		candidate_division_NC10				Candidatus_Methylomirabilis	Candidatus_Methylomirabilis_oxyfera
673862	2.4816	8.6573	0.0131853	NA	Bacteria		Proteobacteria	Deltaproteobacteria			Candidatus_Babela	Candidatus_Babela_massiliensis
691437	9.08597	0.212496	0.899201	NA	Bacteria		Firmicutes	Bacilli	Bacillales	Bacillaceae	Geobacillus	Geobacillus_sp._C56-T3
693075	7.3886	0.946298	0.623037	NA	Bacteria		Caldiserica	Caldisericia	Caldisericales	Caldisericaceae	Caldisericum	Caldisericum_exile
693444	11.1955	4.02004	0.133986	NA	Bacteria		Proteobacteria	Gammaproteobacteria	Enterobacteriales	Enterobacteriaceae		Enterobacteriaceae_bacterium_strain_FGI_57
713887	3.82486	0.0870624	0.957403	NA	Bacteria		Cyanobacteria		Chroococcales		Candidatus_Atelocyanobacterium	Candidatus_Atelocyanobacterium_thalassa
715451	27.7464	0.767339	0.681356	NA	Bacteria		Proteobacteria	Gammaproteobacteria	Alteromonadales	Alteromonadaceae	Alteromonas	Alteromonas_naphthalenivorans
717609	17.8306	3.47676	0.175805	NA	Bacteria		Firmicutes	Clostridia	Thermoanaerobacterales	Thermoanaerobacterales_Family_III._Incertae_Sedis	Caldicellulosiruptor	Caldicellulosiruptor_obsidiansis
717785	9.77999	0.242523	0.885802	NA	Bacteria		Proteobacteria	Alphaproteobacteria	Rhizobiales	Hyphomicrobiaceae	Hyphomicrobium	Hyphomicrobium_sp._MC1
718217	1.46232	3.00562	0.222504	NA	Bacteria		Cyanobacteria					cyanobacterium_endosymbiont_of_Epithemia_turgida
721785	21.075	0.692199	0.707442	NA	Bacteria		Proteobacteria	Betaproteobacteria	Burkholderiales	Comamonadaceae	Acidovorax	Acidovorax_ebreus
742013	8.82716	0.309746	0.856524	NA	Bacteria		Proteobacteria	Betaproteobacteria	Burkholderiales	Comamonadaceae	Delftia	Delftia_sp._Cs1-4
744985	9.26088	0.62705	0.730866	NA	Bacteria		Proteobacteria	Alphaproteobacteria	Pelagibacterales	Pelagibacteraceae		alpha_proteobacterium_HIMB59
745310	23.1595	0.810039	0.666964	NA	Bacteria		Proteobacteria	Alphaproteobacteria	Sphingomonadales	Sphingomonadaceae	Sphingomonas	Sphingomonas_sp._MM-1
748811	25.1988	0.817798	0.664381	NA	Bacteria		Proteobacteria	Betaproteobacteria	Rhodocyclales	Rhodocyclaceae	Sulfuritalea	Sulfuritalea_hydrogenivorans
754409	16.7085	1.77088	0.412533	NA	Bacteria		Bacteroidetes	Flavobacteriia	Flavobacteriales	Flavobacteriaceae	Winogradskyella	Winogradskyella_sp._PG-2
754476	4.1423	2.85695	0.239674	NA	Bacteria		Proteobacteria	Gammaproteobacteria	Thiotrichales	Piscirickettsiaceae	Methylophaga	Methylophaga_nitratireducenticrescens
754477	3.30943	2.36691	0.306219	NA	Bacteria		Proteobacteria	Gammaproteobacteria	Thiotrichales	Piscirickettsiaceae	Methylophaga	Methylophaga_frappieri
758793	30.7297	0.620178	0.733382	NA	Bacteria		Proteobacteria	Betaproteobacteria	Burkholderiales	Burkholderiaceae	Burkholderia	Burkholderia_sp._RPE64
758796	1.47219	2.86162	0.239116	NA	Bacteria		Proteobacteria	Betaproteobacteria	Burkholderiales	Burkholderiaceae	Burkholderia	Burkholderia_sp._RPE67
759620	6.85771	1.03348	NA	NA	Bacteria		Firmicutes	Bacilli	Lactobacillales	Leuconostocaceae	Weissella	Weissella_ceti
767892	10.8471	2.69604	0.259754	NA	Bacteria		Proteobacteria	Alphaproteobacteria			Candidatus_Puniceispirillum	Candidatus_Puniceispirillum_marinum
768493	2.87643	1.02027	0.600415	NA	Bacteria		Proteobacteria	Gammaproteobacteria	Enterobacteriales	Enterobacteriaceae	Serratia	Serratia_sp._AS13
794903	8.91246	2.35869	0.30748	NA	Bacteria		Verrucomicrobia	Opitutae	Opitutales	Opitutaceae		Opitutaceae_bacterium_TAV5
859653	12.0852	0.231414	0.890736	NA	Bacteria		Proteobacteria	Alphaproteobacteria	Pelagibacterales	Pelagibacteraceae		alpha_proteobacterium_HIMB5
861208	18.4833	2.83919	0.241811	NA	Bacteria		Proteobacteria	Alphaproteobacteria	Rhizobiales	Rhizobiaceae	Agrobacterium	Agrobacterium_sp._H13-3
861299	14.8887	8.48327	0.014384	NA	Bacteria		Gemmatimonadetes	Gemmatimonadetes	Gemmatimonadales	Gemmatimonadaceae	Gemmatirosa	Gemmatirosa_kalamazoonesis
862751	11.2834	4.58657	0.100934	NA	Bacteria		Actinobacteria	Actinobacteria	Streptomycetales	Streptomycetaceae	Streptomyces	Streptomyces_sp._SirexAA-E
870903	12.2311	0.0546333	0.973053	NA	Bacteria		Acidobacteria	Acidobacteriia	Acidobacteriales	Acidobacteriaceae	Terriglobus	Terriglobus_saanensis
875328	27.6197	10.3678	0.00560606	NA	Bacteria		Actinobacteria	Actinobacteria	Corynebacteriales	Mycobacteriaceae	Mycobacterium	Mycobacterium_sinense
875453	6.19275	0.678674	0.712242	NA	Bacteria		Firmicutes	Tissierellia	Tissierellales	Peptoniphilaceae	Peptoniphilus	Peptoniphilus_sp._1-1
878220	5.39707	3.49622	0.174102	NA	Bacteria		Bacteroidetes	Flavobacteriia	Flavobacteriales	Flavobacteriaceae	Chryseobacterium	Chryseobacterium_sp._StRB126
879567	13.081	1.44874	0.484631	NA	Bacteria		Proteobacteria	Deltaproteobacteria	Desulfovibrionales	Desulfovibrionaceae	Desulfovibrio	Desulfovibrio_piezophilus
884215	2.22329	0.87367	0.646078	NA	Bacteria		Proteobacteria	Betaproteobacteria	Burkholderiales	Oxalobacteraceae	Candidatus_Zinderia	Candidatus_Zinderia_insecticola
887061	11.1987	0.549818	0.759641	NA	Bacteria		Proteobacteria	Betaproteobacteria	Methylophilales	Methylophilaceae	Methylovorus	Methylovorus_sp._MP688
891974	20.1662	0.469788	0.790655	NA	Bacteria		Proteobacteria	Gammaproteobacteria	Enterobacteriales	Enterobacteriaceae		Plautia_stali_symbiont
911092	18.4501	3.18919	0.20299	NA	Bacteria		Firmicutes	Clostridia	Thermoanaerobacterales	Thermoanaerobacteraceae	Caldanaerobacter	Caldanaerobacter_subterraneus
915189	0.884365	0.108551	0.947171	NA	Bacteria		Firmicutes	Clostridia	Clostridiales			Clostridiales_bacterium_CoAT_53-4c
930166	10.4429	2.90882	0.233538	NA	Bacteria		Proteobacteria	Gammaproteobacteria	Pseudomonadales	Pseudomonadaceae	Pseudomonas	Pseudomonas_brassicacearum
930802	3.59852	1.40901	0.494353	NA	Bacteria		Bacteroidetes	Flavobacteriia	Flavobacteriales	Flavobacteriaceae	Nonlabens	Nonlabens_marinus
936456	29.6077	0.918	0.631915	NA	Bacteria		Chrysiogenetes	Chrysiogenetes	Chrysiogenales	Chrysiogenaceae	Desulfurispirillum	Desulfurispirillum_indicum
936476	2.45618	0.732686	0.693265	NA	Bacteria		Proteobacteria	Gammaproteobacteria	Oceanospirillales	Oceanospirillaceae	Marinomonas	Marinomonas_posidonica
940614	14.8417	3.65946	0.160457	NA	Bacteria		Acidobacteria	Acidobacteriia	Acidobacteriales	Acidobacteriaceae	Granulicella	Granulicella_mallensis
944547	7.76356	3.22438	NA	NA	Bacteria		Proteobacteria	Epsilonproteobacteria	Campylobacterales	Campylobacteraceae	Arcobacter	Arcobacter_sp._L
979982	1.01077	0.0858693	NA	NA	Bacteria		Firmicutes	Bacilli	Lactobacillales	Leuconostocaceae	Leuconostoc	Leuconostoc_sp._C2
983544	9.61174	0.438224	0.803232	NA	Bacteria		Bacteroidetes	Flavobacteriia	Flavobacteriales	Flavobacteriaceae	Lacinutrix	Lacinutrix_sp._5H-3-7-4
983545	4.60296	1.44305	0.486011	NA	Bacteria		Proteobacteria	Gammaproteobacteria	Alteromonadales	Alteromonadaceae	Glaciecola	Glaciecola_sp._4H-3-7+YE-5
983548	30.0973	0.495726	0.780467	NA	Bacteria		Bacteroidetes	Flavobacteriia	Flavobacteriales	Flavobacteriaceae	Dokdonia	Dokdonia_sp._4H-3-7-5
985002	35.0262	2.0369	0.361154	NA	Bacteria		Firmicutes	Bacilli	Bacillales	Staphylococcaceae	Staphylococcus	Staphylococcus_argenteus
994692	4.92251	1.56176	0.458003	NA	Bacteria		Proteobacteria	Betaproteobacteria			Kinetoplastibacterium	Candidatus_Kinetoplastibacterium_desouzaii
994695	3.74349	5.77857	0.055616	NA	Bacteria		Proteobacteria	Betaproteobacteria			Kinetoplastibacterium	Candidatus_Kinetoplastibacterium_galatii
994696	9.99623	2.59324	0.273454	NA	Bacteria		Proteobacteria	Betaproteobacteria			Kinetoplastibacterium	Candidatus_Kinetoplastibacterium_oncopeltii
1002672	3.85401	0.888491	0.641308	NA	Bacteria		Proteobacteria	Alphaproteobacteria	Pelagibacterales	Pelagibacteraceae	Candidatus_Pelagibacter	Candidatus_Pelagibacter_sp._IMCC9063
1003110	33.9377	4.94479	0.0843827	NA	Bacteria		Actinobacteria	Actinobacteria	Micromonosporales	Micromonosporaceae	Verrucosispora	Verrucosispora_maris
1005039	7.33913	4.16261	0.124767	NA	Bacteria		Armatimonadetes	Fimbriimonadia	Fimbriimonadales	Fimbriimonadaceae	Fimbriimonas	Fimbriimonas_ginsengisoli
1007105	11.9228	0.984538	0.611238	NA	Bacteria		Proteobacteria	Betaproteobacteria	Burkholderiales	Alcaligenaceae	Pusillimonas	Pusillimonas_sp._T7-7
1007128	0.449805	1.5028	NA	NA	Bacteria		Proteobacteria	Alphaproteobacteria	Rhodospirillales	Rhodospirillaceae	Magnetospirillum	Magnetospirillum_sp._pMbN1
1028989	5.7976	1.43574	0.487791	NA	Bacteria		Proteobacteria	Gammaproteobacteria	Pseudomonadales	Pseudomonadaceae	Pseudomonas	Pseudomonas_sp._StFLB209
1033846	14.3929	2.07862	0.353698	NA	Bacteria		Proteobacteria	Gammaproteobacteria	Alteromonadales	Alteromonadaceae	Marinobacter	Marinobacter_adhaerens
1048758	2.75531	1.53725	0.463651	NA	Bacteria		Proteobacteria	Gammaproteobacteria	Enterobacteriales	Enterobacteriaceae	Candidatus_Moranella	Candidatus_Moranella_endobia
1055487	24.1585	0.300935	0.860306	NA	Bacteria		Proteobacteria	Betaproteobacteria	Methylophilales	Methylophilaceae	Methylotenera	Methylotenera_versatilis
1076588	12.9465	1.63015	0.442605	NA	Bacteria		Proteobacteria	Gammaproteobacteria			Thiolapillus	Thiolapillus_brandeum
1091574	0.407957	1.90827	NA	NA	Bacteria							uncultured_bacterium_CSLF42
1097668	10.4321	0.479272	0.786914	NA	Bacteria		Proteobacteria	Betaproteobacteria	Burkholderiales	Burkholderiaceae	Burkholderia	Burkholderia_sp._YI23
1111069	33.6954	0.143685	0.930678	NA	Bacteria		Deinococcus-Thermus	Deinococci	Thermales	Thermaceae	Thermus	Thermus_sp._CCB_US3_UF1
1113728	20.6512	10.6778	0.00480113	NA	Bacteria		Proteobacteria	Gammaproteobacteria	Oceanospirillales	Alcanivoracaceae	Alcanivorax	Alcanivorax_sp._NBRC_101098
1116375	2.79592	0.75888	0.684244	NA	Bacteria		Proteobacteria	Gammaproteobacteria	Vibrionales	Vibrionaceae	Vibrio	Vibrio_sp._EJY3
1117645	4.95767	1.55828	0.458801	NA	Bacteria		Bacteroidetes	Flavobacteriia	Flavobacteriales	Flavobacteriaceae	Elizabethkingia	Elizabethkingia_anophelis
1118963	6.95124	0.350707	0.83916	NA	Bacteria		Actinobacteria	Actinobacteria	Micrococcales	Micrococcaceae	Arthrobacter	Arthrobacter_sp._Rue61a
1127744	13.2507	0.146713	0.929269	NA	Bacteria		Firmicutes	Bacilli	Bacillales	Bacillaceae	Bacillus	Bacillus_sp._JS
1130998	1.67608	2.23583	NA	NA	Bacteria							uncultured_bacterium_W5-47b
1131462	17.2821	0.92211	0.630618	NA	Bacteria		Firmicutes	Clostridia	Clostridiales	Peptococcaceae	Dehalobacter	Dehalobacter_sp._CF
1132278	2.98706	0.749188	NA	NA	Bacteria							uncultured_bacterium_r_03
1134405	11.7321	0.907764	0.635158	NA	Bacteria		Ignavibacteriae	Ignavibacteria	Ignavibacteriales	Melioribacteraceae	Melioribacter	Melioribacter_roseus
1145276	2.71309	2.40695	0.300149	NA	Bacteria		Firmicutes	Bacilli	Bacillales	Bacillaceae	Lysinibacillus	Lysinibacillus_varians
1147129	1.59923	0.637356	0.72711	NA	Bacteria		Firmicutes	Clostridia	Clostridiales	Peptococcaceae	Dehalobacter	Dehalobacter_sp._DCA
1148157	14.6647	13.3537	0.00125973	NA	Bacteria		Proteobacteria	Gammaproteobacteria	Pseudomonadales	Moraxellaceae	Acinetobacter	Acinetobacter_oleivorans
1156431	13.3491	4.97925	0.0829412	NA	Bacteria		Firmicutes	Bacilli	Lactobacillales	Streptococcaceae	Streptococcus	Streptococcus_sp._I-G2
1158459	4.84779	2.49676	0.28697	NA	Bacteria		Proteobacteria	Gammaproteobacteria	Enterobacteriales	Enterobacteriaceae	Kosakonia	Kosakonia_sacchari
1166016	4.31396	1.28788	0.52522	NA	Bacteria		Proteobacteria	Gammaproteobacteria	Enterobacteriales	Enterobacteriaceae	Pectobacterium	Pectobacterium_sp._SCC3193
1168034	5.67417	0.64154	0.72559	NA	Bacteria		Bacteroidetes	Bacteroidia	Bacteroidales	Prolixibacteraceae	Draconibacterium	Draconibacterium_orientale
1168287	5.03526	0.25446	NA	NA	Bacteria		Actinobacteria	Actinobacteria	Corynebacteriales	Mycobacteriaceae	Mycobacterium	Mycobacterium_sp._MOTT36Y
1169025	0.786617	3.96875	0.137467	NA	Bacteria		Actinobacteria	Actinobacteria	Streptomycetales	Streptomycetaceae	Streptomyces	Streptomyces_pratensis
1173026	4.19315	3.35636	0.186713	NA	Bacteria		Cyanobacteria		Chroococcales		Gloeocapsa	Gloeocapsa_sp._PCC_7428
1173027	6.04026	0.134167	0.935117	NA	Bacteria		Cyanobacteria		Oscillatoriales		Microcoleus	Microcoleus_sp._PCC_7113
1173032	5.09414	2.18344	0.335639	NA	Bacteria		Cyanobacteria		Chroococcales		Chamaesiphon	Chamaesiphon_minutus
1173263	13.5737	0.543354	0.7621	NA	Bacteria		Cyanobacteria		Chroococcales		Synechococcus	Synechococcus_sp._PCC_7502
1176649	25.0951	1.4048	0.495396	NA	Bacteria		Proteobacteria	Alphaproteobacteria	Rhizobiales	Rhizobiaceae	Agrobacterium	Agrobacterium_fabrum
1177712	17.0678	0.556162	0.757236	NA	Bacteria		Proteobacteria	Alphaproteobacteria	Rhodospirillales	Acetobacteraceae	Komagataeibacter	Komagataeibacter_medellinensis
1179038	0.699321	1.05128	NA	NA	Bacteria		Proteobacteria	Alphaproteobacteria	Rhizobiales	Bradyrhizobiaceae	Bradyrhizobium	Bradyrhizobium_sp._mg1.7
1181271	0.271756	0.0406511	NA	NA	Bacteria		Proteobacteria	Alphaproteobacteria	Rhodospirillales	Acetobacteraceae	Endobacter	Endobacter_medicaginis
1184387	11.81	3.51623	0.17237	NA	Bacteria		Thermotogae	Thermotogae	Kosmotogales	Kosmotogaceae	Mesotoga	Mesotoga_prima
1186051	7.14308	2.73485	0.254762	NA	Bacteria		Bacteroidetes	Flavobacteriia	Flavobacteriales	Blattabacteriaceae	Blattabacterium	Blattabacterium_sp._(Blaberus_giganteus)
1191434	0.645788	0.0683561	0.966399	NA	Bacteria							uncultured_bacterium_F39-01
1196083	2.48849	1.99745	0.368349	NA	Bacteria		Proteobacteria	Betaproteobacteria	Neisseriales	Neisseriaceae	Snodgrassella	Snodgrassella_alvi
1196095	1.44232	2.5641	0.277468	NA	Bacteria		Proteobacteria	Gammaproteobacteria	Orbales	Orbaceae	Gilliamella	Gilliamella_apicola
1197430	0.856564	0.384459	0.825117	NA	Bacteria		Firmicutes	Erysipelotrichia	Erysipelotrichales	Erysipelotrichaceae	Turicibacter	Turicibacter_sp._LA62
1198244	4.82356	7.82002	0.0200403	NA	Bacteria		Actinobacteria	Actinobacteria	Micromonosporales	Micromonosporaceae	Micromonospora	Micromonospora_sp._2675OA2
1203599	10.9365	3.10007	0.212241	NA	Bacteria		Actinobacteria	Actinobacteria	Corynebacteriales	Mycobacteriaceae	Mycobacterium	Mycobacterium_yongonense
1204709	1.64896	1.41233	0.493533	NA	Bacteria							uncultured_bacterium_LAB20
1207075	23.2571	0.363477	0.833819	NA	Bacteria		Proteobacteria	Gammaproteobacteria	Pseudomonadales	Pseudomonadaceae	Pseudomonas	Pseudomonas_sp._UW4
1216932	25.9883	1.94894	0.377393	NA	Bacteria		Firmicutes	Clostridia	Clostridiales	Clostridiaceae	Clostridium	Clostridium_bornimense
1217908	2.9475	1.37091	0.503861	NA	Bacteria		Proteobacteria	Alphaproteobacteria	Rhodobacterales	Rhodobacteraceae	Octadecabacter	Octadecabacter_antarcticus
1226757	6.87682	0.231565	0.890669	NA	Bacteria		Actinobacteria	Actinobacteria	Streptomycetales	Streptomycetaceae	Streptomyces	Streptomyces_rapamycinicus
1231731	7.60854	0.0524749	0.974104	NA	Bacteria		Bacteroidetes	Bacteroidia	Bacteroidales	Prevotellaceae	Prevotella	Prevotella_sp._Sc00066
1233873	12.8781	0.926927	0.629101	NA	Bacteria		Firmicutes	Bacilli	Bacillales	Bacillaceae	Geobacillus	Geobacillus_sp._GHH01
1235990	5.25739	3.50418	0.173411	NA	Bacteria		Proteobacteria	Gammaproteobacteria	Enterobacteriales	Enterobacteriaceae	Pantoea	Candidatus_Pantoea_carbekii
1239307	5.05562	0.379965	0.826974	NA	Bacteria		Proteobacteria	Gammaproteobacteria	Enterobacteriales	Enterobacteriaceae	Sodalis	Sodalis_praecaptivus
1239564	5.24052	0.965486	0.617088	NA	Bacteria							uncultured_bacterium_contig00620
1246637	2.03276	1.85547	0.395447	NA	Bacteria		Proteobacteria	Deltaproteobacteria			Candidatus_Desulfamplus	Candidatus_Desulfamplus_magnetomortis
1248727	13.9144	3.04816	0.217821	NA	Bacteria		Proteobacteria	Gammaproteobacteria				endosymbiont_of_unidentified_scaly_snail_isolate_Monju
1249480	1.08638	0.980148	0.612581	NA	Bacteria		Proteobacteria	Epsilonproteobacteria	Campylobacterales	Helicobacteraceae	Sulfuricurvum	Candidatus_Sulfuricurvum_sp._RIFRC-1
1256558	2.06784	0.139938	0.932423	NA	Bacteria							uncultured_bacterium_A1Q1_fos_2037
1259844	1.20132	0.131014	0.936593	NA	Bacteria		Proteobacteria	Gammaproteobacteria	Pseudomonadales	Pseudomonadaceae	Pseudomonas	Pseudomonas_sp._FGI182
1263550	1.38131	0.71089	0.700862	NA	Bacteria		Proteobacteria	Gammaproteobacteria	Enterobacteriales	Enterobacteriaceae	Edwardsiella	Edwardsiella_piscicida
1263979	3.44303	4.45835	0.107617	NA	Bacteria		Proteobacteria	Alphaproteobacteria	Rhodospirillales	Rhodospirillaceae	Candidatus_Endolissoclinum	Candidatus_Endolissoclinum_faulkneri
1265601	2.26103	3.03025	0.219781	NA	Bacteria		Actinobacteria	Actinobacteria	Streptomycetales	Streptomycetaceae	Streptomyces	Streptomyces_sp._PAMC_26508
1273132	7.77384	0.473295	0.789269	NA	Bacteria		Proteobacteria	Alphaproteobacteria	Rhizobiales	Rhizobiaceae	Candidatus_Liberibacter	Liberibacter_crescens
1280380	3.59396	0.430632	0.806287	NA	Bacteria		Cyanobacteria		Chroococcales		Synechococcus	Synechococcus_sp._KORDI-100
1288970	30.0678	1.31744	0.517514	NA	Bacteria		Proteobacteria	Alphaproteobacteria	Rhodospirillales	Rhodospirillaceae	Magnetospira	Magnetospira_sp._QH-2
1295609	10.3764	0.265282	0.875779	NA	Bacteria		Thermodesulfobacteria	Thermodesulfobacteria	Thermodesulfobacteriales	Thermodesulfobacteriaceae	Thermodesulfobacterium	Thermodesulfobacterium_geofontis
1307761	32.7968	9.45242	0.00886	NA	Bacteria		Spirochaetes	Spirochaetia	Spirochaetales	Spirochaetaceae	Salinispira	Salinispira_pacifica
1316444	1.64457	1.71475	0.424273	NA	Bacteria		Bacteroidetes	Flavobacteriia	Flavobacteriales	Blattabacteriaceae	Blattabacterium	Blattabacterium_sp._(Nauphoeta_cinerea)
1321435	1.76833	2.09343	0.351089	NA	Bacteria							bacterium_endosymbiont_of_Eucampsipoda_cf._latisterna
1327989	3.45064	0.87912	0.64432	NA	Bacteria		Proteobacteria	Gammaproteobacteria	Enterobacteriales	Enterobacteriaceae	Serratia	Serratia_sp._FS14
1332188	19.4988	0.117816	0.942793	NA	Bacteria		Candidatus_Saccharibacteria				Candidatus_Saccharimonas	Candidatus_Saccharimonas_aalborgensis
1335746	21.0812	1.19606	0.549893	NA	Bacteria		Proteobacteria	Gammaproteobacteria	Chromatiales	Ectothiorhodospiraceae	Spiribacter	Spiribacter_salinus
1348854	1.27118	3.74372	0.153837	NA	Bacteria							uncultured_bacterium_EB1
1348855	33.9042	7.20896	0.0272016	NA	Bacteria							uncultured_bacterium_EB2
1348856	17.3663	6.75392	0.0341511	NA	Bacteria							uncultured_bacterium_EB3
1348857	30.8534	3.43227	0.179759	NA	Bacteria							uncultured_bacterium_EB4
1348858	5.09976	1.37697	0.502336	NA	Bacteria							uncultured_bacterium_EB5
1355477	17.1506	1.24277	0.537201	NA	Bacteria		Proteobacteria	Alphaproteobacteria	Rhizobiales	Bradyrhizobiaceae	Bradyrhizobium	Bradyrhizobium_diazoefficiens
1356852	29.6656	0.425203	0.808478	NA	Bacteria		Bacteroidetes	Cytophagia	Cytophagales	Hymenobacteraceae	Hymenobacter	Hymenobacter_sp._APR13
1379159	1.38137	0.53133	0.766696	NA	Bacteria		Proteobacteria	Gammaproteobacteria	Xanthomonadales	Rhodanobacteraceae	Dyella	Dyella_jiangningensis
1391677	5.91167	3.36121	0.186261	NA	Bacteria		Spirochaetes	Spirochaetia	Brachyspirales	Brachyspiraceae	Brachyspira	Brachyspira_sp._KL-181
1393410	1.72074	0.969372	0.615891	NA	Bacteria							uncultured_bacterium_Contig13
1393424	0.420498	0.184926	0.911683	NA	Bacteria							uncultured_bacterium_Contig140
1393441	4.23442	-0.0108706	NA	NA	Bacteria							uncultured_bacterium_Contig15
1393442	6.00223	1.0433	0.59354	NA	Bacteria							uncultured_bacterium_Contig1500
1393462	0.456649	0.237174	NA	NA	Bacteria							uncultured_bacterium_Contig1586
1393463	1.07834	1.29626	0.523023	NA	Bacteria							uncultured_bacterium_Contig1588_n_1603_cl
1393492	3.84785	0.106749	0.948025	NA	Bacteria							uncultured_bacterium_Contig17
1393498	1.1232	1.3678	0.504646	NA	Bacteria							uncultured_bacterium_Contig1753
1393499	2.66295	1.34136	0.511362	NA	Bacteria							uncultured_bacterium_Contig1756
1393507	0.716794	1.88135	NA	NA	Bacteria							uncultured_bacterium_Contig1763
1393509	0.623675	1.09727	NA	NA	Bacteria							uncultured_bacterium_Contig1767
1393527	14.27	2.13028	0.344679	NA	Bacteria							uncultured_bacterium_Contig196
1393529	0.621649	1.57592	0.454772	NA	Bacteria							uncultured_bacterium_Contig2
1393545	2.62146	1.13317	NA	NA	Bacteria							uncultured_bacterium_Contig26
1393547	1.37658	0.293202	0.863639	NA	Bacteria							uncultured_bacterium_Contig27
1393553	3.95611	0.32169	0.851424	NA	Bacteria							uncultured_bacterium_Contig33
1393566	2.96345	0.446863	0.79977	NA	Bacteria							uncultured_bacterium_Contig394
1393568	0.31955	0.31047	0.856214	NA	Bacteria							uncultured_bacterium_Contig3b
1393569	1.35177	0.739557	0.690887	NA	Bacteria							uncultured_bacterium_Contig4
1393584	1.60998	0.148262	0.92855	NA	Bacteria							uncultured_bacterium_Contig52
1393627	9.12824	2.6057	0.271756	NA	Bacteria							uncultured_bacterium_Contig9
1393663	0.696817	0.328473	0.848542	NA	Bacteria							uncultured_bacterium_Contigcl_1792
1393664	0.457596	1.86405	0.393756	NA	Bacteria							uncultured_bacterium_Contigcl_1794
1393678	0.895762	2.16914	0.338047	NA	Bacteria							uncultured_bacterium_Contigcl_8
1394709	1.34268	1.48572	0.475752	NA	Bacteria							candidate_division_SR1_bacterium_RAAC1_SR1_1
1394889	14.984	1.21531	0.544627	NA	Bacteria		Cyanobacteria		Chroococcales		Thermosynechococcus	Thermosynechococcus_sp._NK55a
1399115	22.7695	0.540743	0.763096	NA	Bacteria		Firmicutes	Bacilli	Bacillales		Exiguobacterium	Exiguobacterium_sp._MH3
1400053	34.1491	3.38018	0.184503	NA	Bacteria		Bacteroidetes	Bacteroidia	Bacteroidales			Bacteroidales_bacterium_CF
1404244	10.8141	0.573891	0.750553	NA	Bacteria		Actinobacteria	Actinobacteria	Corynebacteriales	Corynebacteriaceae	Corynebacterium	Corynebacterium_glyciniphilum
1410383	8.83503	0.533778	0.765758	NA	Bacteria		Proteobacteria	Gammaproteobacteria	Enterobacteriales	Enterobacteriaceae	Candidatus_Tachikawaea	Candidatus_Tachikawaea_gelatinosa
1415630	21.0301	3.14695	0.207323	NA	Bacteria		Proteobacteria	Gammaproteobacteria	Pseudomonadales	Pseudomonadaceae	Pseudomonas	Pseudomonas_sp._TKP
1415657	4.91754	0.517003	0.772208	NA	Bacteria		Bacteroidetes	Flavobacteriia				endosymbiont_of_Llaveia_axin_axin
1416614	19.541	5.64911	0.059335	NA	Bacteria		Cyanobacteria	Gloeobacteria	Gloeobacterales		Gloeobacter	Gloeobacter_kilaueensis
1419814	1.57766	0.552349	0.758681	NA	Bacteria		Firmicutes	Bacilli	Lactobacillales	Streptococcaceae	Streptococcus	Streptococcus_sp._VT_162
1420916	9.42667	7.31697	NA	NA	Bacteria		Proteobacteria	Gammaproteobacteria	Alteromonadales	Alteromonadaceae	Marinobacter	Marinobacter_similis
1420917	18.0186	0.0272336	0.986475	NA	Bacteria		Proteobacteria	Gammaproteobacteria	Alteromonadales	Alteromonadaceae	Marinobacter	Marinobacter_salarius
1424786	0.543272	0.913122	0.633458	NA	Bacteria							uncultured_bacterium_ctg7180000000732
1426300	5.38258	1.39727	NA	NA	Bacteria							bacterium_BM0063
1433126	26.538	5.0382	0.080532	NA	Bacteria		Bacteroidetes	Bacteroidia	Bacteroidales	Rikenellaceae	Mucinivorans	Mucinivorans_hirudinis
1436290	24.7507	1.50114	0.472097	NA	Bacteria		Proteobacteria	Betaproteobacteria	Burkholderiales	Comamonadaceae	Candidatus_Symbiobacter	Candidatus_Symbiobacter_mobilis
1446466	3.39288	1.26519	0.531213	NA	Bacteria		Candidatus_Acetothermia				Candidatus_Acetothermum	Candidatus_Acetothermus_autotrophicum
1446467	35.5967	1.18679	0.55245	NA	Bacteria		Bacteroidetes	Cytophagia	Cytophagales	Hymenobacteraceae	Hymenobacter	Hymenobacter_swuensis
1458425	16.9865	5.39477	0.0673815	NA	Bacteria		Proteobacteria	Betaproteobacteria	Burkholderiales	Comamonadaceae		Comamonadaceae_bacterium_A1
1458426	3.29246	0.376358	0.828466	NA	Bacteria		Proteobacteria	Betaproteobacteria	Burkholderiales	Comamonadaceae		Comamonadaceae_bacterium_B1
1458461	3.0735	0.502865	0.777686	NA	Bacteria		Proteobacteria	Alphaproteobacteria	Rhizobiales	Rhodobiaceae	Candidatus_Phaeomarinobacter	Candidatus_Phaeomarinobacter_ectocarpi
1461581	5.97757	4.73927	0.0935148	NA	Bacteria		Proteobacteria	Gammaproteobacteria	Pseudomonadales	Pseudomonadaceae	Pseudomonas	Pseudomonas_sp._12M76_air
1461583	11.3909	5.14609	0.0763028	NA	Bacteria		Firmicutes	Bacilli	Bacillales	Bacillaceae	Lysinibacillus	Lysinibacillus_sp._13S34_air
1461584	11.0768	0.549017	0.759946	NA	Bacteria		Actinobacteria	Actinobacteria	Micrococcales	Micrococcaceae	Arthrobacter	Arthrobacter_sp._11W110_air
1471931	1.75937	1.26741	0.530623	NA	Bacteria							uncultured_bacterium_DCM004Carb02
1471933	1.73792	1.54774	0.461225	NA	Bacteria							uncultured_bacterium_DCM004Kan06
1471943	8.78418	0.940295	0.62491	NA	Bacteria							uncultured_bacterium_DCM006Tet07
1486991	2.6616	1.36743	0.50474	NA	Bacteria		Proteobacteria	Gammaproteobacteria	Enterobacteriales	Enterobacteriaceae	Sodalis	Candidatus_Sodalis_pierantonius
1487956	0.875789	0.12513	0.939352	NA	Bacteria		Actinobacteria	Actinobacteria	Corynebacteriales	Corynebacteriaceae	Corynebacterium	Corynebacterium_sp._ATCC_6931
1495331	3.28664	2.06495	0.356125	NA	Bacteria		Proteobacteria	Gammaproteobacteria	Pseudomonadales	Pseudomonadaceae	Pseudomonas	Pseudomonas_sp._WCS374
1500408	1.9895	0.260475	0.877887	NA	Bacteria							uncultured_bacterium_183_12_O16
1508419	2.79825	0.95817	0.61935	NA	Bacteria		Thermotogae	Thermotogae	Thermotogales	Thermotogaceae	Thermotoga	Thermotoga_caldifontis
1528098	2.14766	1.4572	0.482585	NA	Bacteria		Proteobacteria	Alphaproteobacteria	Rickettsiales			Rickettsiales_bacterium_Ac37b
1536770	10.8625	1.24247	0.537282	NA	Bacteria		Firmicutes	Bacilli	Bacillales	Paenibacillaceae	Paenibacillus	Paenibacillus_sp._FSL_R5-0345
1536771	24.628	0.617188	0.734479	NA	Bacteria		Firmicutes	Bacilli	Bacillales	Paenibacillaceae	Paenibacillus	Paenibacillus_sp._FSL_R5-0912
1538644	11.8668	5.97852	0.0503247	NA	Bacteria		Bacteroidetes	Sphingobacteriia	Sphingobacteriales	Sphingobacteriaceae	Sphingobacterium	Sphingobacterium_sp._ML3W
1541419	0.871482	0.90481	NA	NA	Bacteria							bacterium_P2G6
1541959	2.79354	2.36034	0.307227	NA	Bacteria		Tenericutes	Mollicutes				Mollicutes_bacterium_HR1
1639108	4.18915	6.27854	0.0433145	NA	Bacteria		Proteobacteria	Gammaproteobacteria	Enterobacteriales	Enterobacteriaceae	Chania	Chania_multitudinisentens
1648923	22.5171	6.68237	0.035395	NA	Bacteria		Firmicutes	Bacilli	Bacillales	Bacillaceae	Bacillus	Bacillus_paralicheniformis
1812934	14.791	4.1449	0.125877	NA	Bacteria		Proteobacteria	Gammaproteobacteria	Enterobacteriales	Enterobacteriaceae	Enterobacter	Enterobacter_cloacae_complex_'Hoffmann_cluster_III'
1821960	2.77337	1.36054	0.506481	NA	Bacteria		Proteobacteria	Gammaproteobacteria	Enterobacteriales	Enterobacteriaceae	Edwardsiella	Edwardsiella_anguillarum
