# Supplementary material for: Serotonin Transporter Deficiency is Associated with Dysbiosis and Changes in Metabolic Function of the Mouse Intestinal Microbiome
Source: Sci Rep. 2019 Feb 14;9:2138. doi: 10.1038/s41598-019-38489-8 (PMC6375953; doi:10.1038/s41598-019-38489-8)
Supplement: Supplementary file 3 — Table E4 [file 41598_2019_38489_MOESM3_ESM.xlsx]

## Sheet: table E4
Table E4. Bacterial Species Relative Abundances
	Cecal		Fecal
	WT	SERT KO	WT	SERT KO
Firmicutes
Lactobacillus
L. ruminis	0.12 (0.08-0.20)	0.69 (0.43-1.85)	0.44 (0.03-0.55)	0.76 (0.37-1.35)
L. plantarum	0.02 (0.01-0.05)	0.07 (0.06-0.30)	0.05 (0.00-0.09)	0.11 (0.05-0.16)
L. rhamnosus	0.02 (0.01-0.04)	0.04 (0.04-0.20)	0.03 (0.02-0.06)	0.07 (0.05-0.11)
Streptococcus
S. infantarius	0.00 (0.00-0.01)	0.05 (0.02-0.15)	0.02 (0.02-0.04)	0.06 (0.04-0.09)
S. agalactiae	0.02 (0.01-0.02)	0.04 (0.02-0.08)	0.02 (0.00-0.03)	0.06 (0.02-0.08)
S. sanguinis	0.01 (0.00-0.02)	0.06 (0.03-0.13)	0.02 (0.00-0.03)	0.02 (0.01-0.08)
Enterococcus
E. casseliflavus	0.02 (0.01-0.03)	0.09 (0.06-0.14)	0.01 (0.01-0.04)	0.03 (0.02-0.12)
Listeria
L. monocytogenes	0.05 (0.03-0.08)	0.15 (0.13-0.16)	0.03 (0.02-0.04)	0.06 (0.04-0.09)
L. innocua	0.00 (0.00-0.03)	0.02 (0.01-0.12)	0.01 (0.00-0.03)	0.01 (0.00-0.02)
Clostridium
C. autoethanogenum	0.06 (0.05-0.12)	0.07 (0.04-0.07)	0.01 (0.01-0.03)	0.06 (0.05-0.15)
Pelotomaculum
P. themopropionicum	0.08 (0.06-0.09)	0.05 (0.05-0.06)	0.01 (0.01-0.04)	0.05 (0.04-0.09)
Erysipelothrix
E. rhusiopathiae	0.01 (0.00-0.02)	0.04 (0.03-0.09)	0.03 (0.01-0.06)	0.02 (0.01-0.02)
Actinobacteria
Bifidobacterium
B. animalis	0.09 (0.04-0.56)	0.09 (0.03-0.10)	0.52 (0.06-3.10)	0.06 (0.03-0.57)
B. adolenscentis	0.06 (0.04-0.08)	0.02 (0.01-0.05)	0.19 (0.03-0.36)	0.05 (0.02-0.07)
B. thermophilum	0.05 (0.04-0.09)	0.02 (0.01-0.04)	0.10 (0.07-0.24)	0.03 (0.01-0.06)
B. bifidum	0.14 (0.11-0.20)	0.11 (0.09-0.13)	0.20 (0.13-0.50)	0.16 (0.10-0.19)
B. asteroides	0.14 (0.09-0.14)	0.09 (0.05-0.12)	0.14 (0.10-0.15)	0.07 (0.05-0.12)
B. breve	0.14 (0.09-0.34)	0.06 (0.05-0.07)	0.14 (0.10-0.16)	0.09 (0.08-0.11)
B. longum	0.21 (0.15-0.24)	0.12 (0.08-0.15)	0.27 (0.11-0.60)	0.17 (0.07-0.23)
Streptomyces
S. coelicolor	0.02 (0.01-0.03)	0.01 (0.00-0.01)	0.02 (0.02-0.04)	0.01 (0.01-0.02)
Adlercreutzia
A. equolifaciens	0.59 (0.37-1.03)	0.52 (0.21-0.62)	1.67 (1.10-1.72)	0.88 (0.54-1.53)
Verrucomicrobia
Akkermansia
A. muciniphilia	0.15 (0.12-5.15)	0.06 (0.05-0.11)	0.14 (0.13-7.71)	0.10 (0.07-0.13)
Values are expressed as relative abundances in percentages of total reads. Values in parenthesis are interquartile range for the 25th and 75th percentiles. Differential abundant species are shown by their respective phylum and genus.
