# Supplementary material for: Serotonin Transporter Deficiency is Associated with Dysbiosis and Changes in Metabolic Function of the Mouse Intestinal Microbiome
Source: Sci Rep. 2019 Feb 14;9:2138. doi: 10.1038/s41598-019-38489-8 (PMC6375953; doi:10.1038/s41598-019-38489-8)
Supplement: Supplementary file 4 — Table E5 [file 41598_2019_38489_MOESM4_ESM.xlsx]

## Sheet: table E5
Table E5. Differentially Abundant KEGG Pathways
SEED Pathwau	baseMean	stat	pvalue	padj
Acetoin,_butanediol_metabolism	1424.96	14.5672	0.000686697	0.0933908
Phage_integration_and_excision	7772.47	12.132	0.00232041	0.0959236
CBSS-235.1.peg.567	3017.18	12.0551	0.00241135	0.0959236
Trehalose_Uptake_and_Utilization	1259.61	11.7411	0.00282128	0.0959236
CBSS-350688.3.peg.1509	4516.37	10.8767	0.00434655	0.0985217
L-ascorbate_utilization_(and_related_gene_clusters)	492.565	11.0318	0.00402229	0.0985217
Translation_elongation_factors_bacterial	3796.84	9.24165	0.00984469	0.132794
r1t-like_streptococcal_phages	4691.92	9.06844	0.0107353	0.132794
ABC_transporter_oligopeptide_(TC_3.A.1.5.1)	2167.17	8.79891	0.012284	0.132794
Phage_packaging_machinery	3175.37	8.73332	0.0126936	0.132794
Beta-lactamase_cluster_in_Streptococcus	1603.09	9.4272	0.00897244	0.132794
Flagellum_in_Campylobacter	1312.36	8.81706	0.0121731	0.132794
Sucrose_utilization	1547.65	9.9099	0.00704842	0.132794
Universal_GTPases	8222.11	8.36901	0.0152298	0.147946
Fatty_Acid_Biosynthesis_FASI	465.489	8.0543	0.0178251	0.161614
Fructooligosaccharides(FOS)_and_Raffinose_Utilization	5095.63	7.8375	0.0198659	0.16886
ECF_class_transporters	1611.5	7.42476	0.0244194	0.174791
Mannitol_Utilization	1200.56	7.58128	0.0225811	0.174791
Listeria_surface_proteins:_LPXTG_motif	673.009	7.42765	0.024384	0.174791
Maltose_and_Maltodextrin_Utilization	6755.08	6.10681	0.0471978	0.178377
Glycolysis_and_Gluconeogenesis,_including_Archaeal_enzymes	4881.35	6.12271	0.0468242	0.178377
Methionine_Biosynthesis	5955.29	6.29657	0.0429257	0.178377
Lactose_and_Galactose_Uptake_and_Utilization	7201.15	6.99447	0.030281	0.178377
DNA_repair,_bacterial	4720.05	6.65498	0.0358831	0.178377
Sialic_Acid_Metabolism	5005.02	7.16092	0.0278629	0.178377
Flagellum	5405.47	6.10599	0.0472174	0.178377
NAD_and_NADP_cofactor_biosynthesis_global	2754.55	6.96533	0.0307254	0.178377
Beta-Glucoside_Metabolism	3556.25	6.84357	0.0326541	0.178377
Flagellar_motility	4281.45	6.78304	0.0336576	0.178377
Butanol_Biosynthesis	2318.73	6.53204	0.038158	0.178377
Bacterial_Chemotaxis	3539.2	6.18534	0.0453806	0.178377
C_jejuni_colonization_of_chick_caeca	2518.36	6.85212	0.0325148	0.178377
BlaR1_Family_Regulatory_Sensor-transducer_Disambiguation	2061.16	6.45362	0.0396838	0.178377
Inorganic_Sulfur_Assimilation	1405.8	6.23505	0.0442665	0.178377
D-ribose_utilization	1178.6	6.2292	0.0443963	0.178377
Fructose_utilization	981.889	6.43653	0.0400244	0.178377
RNA_polymerase_bacterial	3618.08	6.02243	0.0492318	0.18096
Serine-glyoxylate_cycle	11100.9	5.96529	0.0506587	0.181305
Melibiose_Utilization	1401.2	5.85697	0.0534779	0.18382
Staphylococcus_aureus_hypothetical_repetitive_gene_loci	724.322	5.83514	0.0540648	0.18382
pyrimidine_conversions	4670.68	5.62415	0.0600801	0.185702
DNA_topoisomerases,_Type_II,_ATP-dependent	2970.9	5.71242	0.0574863	0.185702
Inositol_catabolism	992.495	5.64615	0.0594228	0.185702
Sucrose-specific_PTS	810.757	5.68509	0.0582772	0.185702
Ribosome_LSU_bacterial	5968.23	5.48565	0.0643881	0.193463
Resistance_to_fluoroquinolones	2979.91	5.41036	0.0668584	0.193463
KDO2-Lipid_A_biosynthesis	1167.41	5.42977	0.0662126	0.193463
Glycolysis_and_Gluconeogenesis	6541.92	5.30561	0.0704534	0.197447
TCA_Cycle	2190.89	5.28624	0.071139	0.197447
Entner-Doudoroff_Pathway	3954.27	5.16159	0.0757139	0.201904
Legionaminic_Acid_Biosynthesis	1546.75	5.16692	0.0755122	0.201904
Ribosome_SSU_bacterial	4439.75	5.10969	0.0777041	0.203226
G3E_family_of_P-loop_GTPases_(metallocenter_biosynthesis)	1821.27	5.06886	0.0793069	0.203308
Conjugative_transfer_related_cluster	1328.05	5.03341	0.0807253	0.203308
Phosphate_metabolism	3416.96	4.74422	0.0932839	0.230666
Sex_pheromones_in_Enterococcus_faecalis_and_other_Firmicutes	774.965	4.67476	0.0965803	0.234552
tRNA_modification_Bacteria	9614.7	4.40294	0.110641	0.251932
HtrA_and_Sec_secretion	2887.27	4.44063	0.108575	0.251932
Acetone_Butanol_Ethanol_Synthesis	2767.59	4.36076	0.112999	0.251932
Propionyl-CoA_to_Succinyl-CoA_Module	1143.92	4.49238	0.105802	0.251932
Cellulosome	949.29	4.37198	0.112367	0.251932
Iron_acquisition_in_Vibrio	3057.81	4.29119	0.116999	0.256642
F0F1-type_ATP_synthase	2381.25	4.23795	0.120155	0.259381
tRNAmodification_position_34	3217.41	4.01163	0.13455	0.28592
Ton_and_Tol_transport_systems	2140.37	3.93167	0.140039	0.288565
Anaerobic_respiratory_reductases	1237.81	3.94254	0.13928	0.288565
N-linked_Glycosylation_in_Bacteria	2334.13	3.84455	0.146274	0.2957
DNA_processing_cluster	2085.7	3.82311	0.14785	0.2957
YgfZ	11219.5	3.75536	0.152945	0.298618
Na+_translocating_decarboxylases_and_related_biotin-dependent_enzymes	1366.62	3.7455	0.153701	0.298618
Respiratory_Complex_I	1011.09	3.71489	0.156071	0.298953
High_affinity_phosphate_transporter_and_control_of_PHO_regulon	1847.92	3.53749	0.170546	0.322143
Na(+)-translocating_NADH-quinone_oxidoreductase_and_rnf-like_group_of_electron_transport_complexes	1605.7	3.37122	0.185331	0.345275
tRNA_modification_yeast_mitochondrial	3007.01	3.29314	0.19271	0.354169
DNA-replication	10461.1	3.24799	0.197109	0.357425
Bacterial_Cytoskeleton	7798.88	3.19242	0.202664	0.362661
Two_cell_division_clusters_relating_to_chromosome_partitioning	4114.43	3.1045	0.211771	0.374037
Glycine_and_Serine_Utilization	3332.46	3.01	0.222017	0.378164
Fermentations:_Mixed_acid	3622.9	3.04212	0.21848	0.378164
Pyruvate_metabolism_II:_acetyl-CoA,_acetogenesis_from_pyruvate	2053.56	3.00611	0.222449	0.378164
Two-component_regulatory_systems_in_Campylobacter	1535.23	2.94237	0.229653	0.38559
Plasmid_replication	2252.69	2.88375	0.236484	0.392217
Conjugative_transposon,_Bacteroidales	4118.28	2.83952	0.241772	0.396156
PROSC	6342.84	2.70432	0.25868	0.418816
DNA_repair,_UvrABC_system	3851.7	2.60029	0.272492	0.435988
Peptidoglycan_Biosynthesis	7769.65	2.51602	0.28422	0.449464
COG3533	6615.76	2.42865	0.29691	0.464135
D-Galacturonate_and_D-Glucuronate_Utilization	4627.97	2.34236	0.310002	0.468447
Xylose_utilization	3397.28	2.35362	0.30826	0.468447
Biotin_biosynthesis	2346.28	2.34569	0.309485	0.468447
Sugar_utilization_in_Thermotogales	20601.9	2.02627	0.363078	0.51089
De_Novo_Purine_Biosynthesis	6545.02	2.06449	0.356206	0.51089
Glycerolipid_and_Glycerophospholipid_Metabolism_in_Bacteria	3663.49	2.14503	0.342147	0.51089
Galactosylceramide_and_Sulfatide_metabolism	4639.14	2.01909	0.364384	0.51089
Ammonia_assimilation	3196.99	2.01946	0.364318	0.51089
CBSS-296591.1.peg.2330	3028.66	2.07228	0.354822	0.51089
Group_II_intron-associated_genes	1907.13	2.07072	0.355099	0.51089
Urea_decomposition	536.017	1.99321	0.369131	0.512263
Chorismate_Synthesis	2341.22	1.92997	0.380989	0.522406
Fermentations:_Lactate	2048.12	1.91359	0.384122	0.522406
Macromolecular_synthesis_operon	3688.28	1.82791	0.400936	0.539874
Branched-Chain_Amino_Acid_Biosynthesis	4453.71	1.76709	0.413315	0.541943
Lactose_utilization	3225.08	1.76172	0.414427	0.541943
Isoleucine_degradation	1498.39	1.79184	0.408231	0.541943
5-FCL-like_protein	4392.26	1.64982	0.438274	0.5519
Pentose_phosphate_pathway	2466.6	1.69078	0.429389	0.5519
Cobalt-zinc-cadmium_resistance	2417.48	1.65368	0.437429	0.5519
Arginine_Biosynthesis_extended	2951.47	1.67645	0.432477	0.5519
Glutamine,_Glutamate,_Aspartate_and_Asparagine_Biosynthesis	7052.23	1.47519	0.478264	0.596733
De_Novo_Pyrimidine_Synthesis	4107.71	1.35255	0.508507	0.6287
CBSS-258594.1.peg.3339	2578.37	1.27949	0.527426	0.646216
UDP-N-acetylmuramate_from_Fructose-6-phosphate_Biosynthesis	2721.26	1.21876	0.543687	0.660192
Rhamnose_containing_glycans	3480.89	1.09018	0.579789	0.691678
Chitin_and_N-acetylglucosamine_utilization	2095.48	1.0995	0.577094	0.691678
Purine_conversions	4812.59	1.044	0.593334	0.701049
Acetyl-CoA_fermentation_to_Butyrate	1981.13	1.02848	0.597954	0.701049
RNA_modification_and_chromosome_partitioning_cluster	3786.12	0.987615	0.610298	0.703395
Cobalamin_synthesis	1748.2	0.989238	0.609803	0.703395
Type_I_Restriction-Modification	4159.56	0.889485	0.640989	0.711601
DNA_topoisomerases,_Type_I,_ATP-independent	2245.43	0.874828	0.645704	0.711601
Transcription_initiation,_bacterial_sigma_factors	1984.88	0.865223	0.648813	0.711601
L-rhamnose_utilization	2361.79	0.922222	0.630583	0.711601
Thiamin_biosynthesis	1885.21	0.947135	0.622777	0.711601
Histidine_Biosynthesis	2131.2	0.884683	0.64253	0.711601
At3g21300	1938.23	0.835967	0.658373	0.71631
Coenzyme_B12_biosynthesis	2892.12	0.758379	0.684416	0.732918
Sporulation_gene_orphans	1980.37	0.769886	0.680489	0.732918
Glycogen_metabolism	3267.78	0.7261	0.695552	0.739024
Pyruvate:ferredoxin_oxidoreductase	2114.06	0.702055	0.703964	0.742164
Fatty_Acid_Biosynthesis_FASII	4214.4	0.654605	0.720865	0.754136
Restriction-Modification_System	4981.68	0.41423	0.812926	0.839846
Alginate_metabolism	2339.09	0.40878	0.815144	0.839846
Bacterial_Cell_Division	6467.69	0.373816	0.82952	0.841901
Conserved_gene_cluster_associated_with_Met-tRNA_formyltransferase	4762.73	0.386297	0.82436	0.841901
At5g63420	3182.71	0.20922	0.900676	0.907347
Bacterial_RNA-metabolizing_Zn-dependent_hydrolases	3609.27	0.118988	0.942241	0.942241
tRNA_modification_Archaea	5364.17	1.36173	0.506179	NA
Proteolysis_in_bacteria,_ATP-dependent	4930.89	0.532525	0.766238	NA
Heat_shock_dnaK_gene_cluster_extended	4497.72	8.4152	0.0148821	NA
COG1399	4383.96	3.01332	0.221649	NA
Iojap	4195.4	0.690458	0.708058	NA
Cell_division-ribosomal_stress_proteins_cluster	3676.98	1.22243	0.54269	NA
Isoprenoid_Biosynthesis	3720.65	9.45716	0.00883903	NA
Calvin-Benson_cycle	3569.84	2.51227	0.284752	NA
RNA_methylation	3167.57	1.83642	0.399233	NA
Protein_chaperones	3362.69	8.64488	0.0132675	NA
Methionine_Degradation	3468.79	1.83445	0.399626	NA
COG0523	3433.98	3.01861	0.221064	NA
Pyruvate_metabolism_I:_anaplerotic_reactions,_PEP	3400.04	0.712103	0.700437	NA
rRNA_modification_Bacteria	2870.75	0.0510915	0.974778	NA
At5g37530	3254.91	0.0652191	0.967916	NA
DNA_repair,_bacterial_RecFOR_pathway	2914	2.25258	0.324234	NA
mnm5U34_biosynthesis_bacteria	2868.32	2.66749	0.263488	NA
DNA_Repair_Base_Excision	2572.93	6.92211	0.0313966	NA
Translation_termination_factors_bacterial	2727.13	6.05384	0.0484648	NA
Pyridoxin_(Vitamin_B6)_Biosynthesis	2730.51	6.204	0.0449592	NA
CBSS-393121.3.peg.2760	2905.67	1.6486	0.438543	NA
Threonine_and_Homoserine_Biosynthesis	3345.71	1.06505	0.587121	NA
Cell_Division_Cluster	2553.63	5.4144	0.0667234	NA
Transcription_factors_bacterial	2550.65	6.71782	0.0347732	NA
Iron-sulfur_cluster_assembly	2669.7	1.90988	0.384835	NA
Lysine_Biosynthesis_DAP_Pathway	3180.59	1.99607	0.368604	NA
Translation_elongation_factor_G_family	2709.61	9.42425	0.00898568	NA
CBSS-176299.4.peg.1292	2228.66	5.3565	0.0686832	NA
Queuosine-Archaeosine_Biosynthesis	2483.48	2.54576	0.280024	NA
Glycogen_metabolism_cluster	2511.7	0.386066	0.824455	NA
tRNA_modification_yeast_cytoplasmic	2370.29	2.09618	0.350606	NA
tRNA_aminoacylation,_Asp_and_Asn	2603.7	3.31934	0.190201	NA
CBSS-222523.1.peg.1311	2162.57	3.08217	0.214149	NA
Polyamine_Metabolism	2525.18	0.0550378	0.972856	NA
Phage_replication	3045.1	2.32853	0.312153	NA
Ribosome_biogenesis_bacterial	2091.89	7.29724	0.026027	NA
YrdC-YciO-Sua5_protein_family	2316.53	2.69914	0.259352	NA
Arginine_and_Ornithine_Degradation	2268.48	1.31893	0.517128	NA
Peptidoglycan_biosynthesis--gjo	2299.09	4.64076	0.0982362	NA
DNA_gyrase_subunits	2024.23	3.14682	0.207337	NA
Multidrug_Resistance_Efflux_Pumps	2657.73	0.496025	0.78035	NA
CBSS-83331.1.peg.3039	2127.73	9.8665	0.00720304	NA
COG0451	2681.62	2.11961	0.346524	NA
Potassium_homeostasis	1935.22	5.79991	0.0550256	NA
NAD_regulation	1863.29	4.50728	0.105016	NA
tRNA_aminoacylation,_Glu_and_Gln	1944.16	0.63377	0.728415	NA
tRNA_processing	1887.3	9.1383	0.0103668	NA
LMPTP_YwlE_cluster	1879.42	4.60262	0.100128	NA
Nucleoside_Catabolism_cluster	2588.12	2.46818	0.2911	NA
DNA_replication_cluster_1	1953.1	0.265428	0.875716	NA
Zinc_regulated_enzymes	2039.48	3.03394	0.219376	NA
DNA_repair,_bacterial_MutL-MutS_system	2011.59	3.29589	0.192445	NA
At2g23840	1565.73	7.99731	0.0183403	NA
COG2363	2337.27	2.55211	0.279137	NA
Proteasome_bacterial	1951.42	1.38504	0.500313	NA
Alanine_biosynthesis	2205.28	3.23467	0.198427	NA
Photorespiration_(oxidative_C2_cycle)	1825.73	0.524764	0.769217	NA
L-Arabinose_utilization	2432.02	1.53803	0.46347	NA
CBSS-196620.1.peg.2477	2185.98	3.11984	0.210153	NA
Ribonucleotide_reduction	1773.67	1.33279	0.513557	NA
BarA-UvrY(SirA)_two-component_regulatory_system	1630.94	2.61626	0.270325	NA
Coenzyme_A_Biosynthesis	2046.9	2.50882	0.285244	NA
Mannose_Metabolism	2303.54	3.09577	0.212697	NA
Staphylococcal_pathogenicity_islands_SaPI	1857.41	5.70778	0.0576199	NA
CBSS-393121.3.peg.1913	1548.42	5.65818	0.0590666	NA
Trehalose_Biosynthesis	1623.5	2.06838	0.355514	NA
mycolic_acid_synthesis	1916.75	2.9894	0.224316	NA
Common_Pathway_For_Synthesis_of_Aromatic_Compounds_(DAHP_synthase_to_chorismate)	1825.78	2.7497	0.252877	NA
Folate_Biosynthesis	1630.47	6.14107	0.0463964	NA
CBSS-196164.1.peg.1690	1753.04	4.71271	0.0947648	NA
COG2302	1763.15	0.765491	0.681986	NA
Stringent_Response,_(p)ppGpp_metabolism	1252.88	4.4135	0.110058	NA
ZZ_gjo_need_homes	1820.32	0.753397	0.686123	NA
Serine_Biosynthesis	1549.69	4.06518	0.130996	NA
P_uptake_(cyanobacteria)	1876.95	3.45203	0.177992	NA
CBSS-176299.4.peg.1996B	1549.38	8.49969	0.0142664	NA
Translation_initiation_factors_bacterial	1501.02	4.50769	0.104995	NA
Lysine_fermentation	1734.04	0.066703	0.967199	NA
LSU_ribosomal_proteins_cluster	1448.32	5.17074	0.0753683	NA
NusA-TFII_Cluster	1476.46	4.09154	0.129281	NA
Fatty_acid_degradation_regulons	1736.26	2.16026	0.339551	NA
CBSS-84588.1.peg.1247	1685.36	4.42211	0.109585	NA
A_Gammaproteobacteria_Cluster_Relating_to_Translation	1572.2	1.66022	0.436001	NA
dTDP-rhamnose_synthesis	1672.69	1.85335	0.395869	NA
A_Gram-positive_cluster_that_relates_ribosomal_protein_L28P_to_a_set_of_uncharacterized_proteins	1681.56	2.71335	0.257516	NA
Novel_non-oxidative_pathway_of_Uracil_catabolism	982.646	4.3838	0.111704	NA
MLST	1792.63	2.57804	0.275541	NA
16S_rRNA_modification_within_P_site_of_ribosome	1472.99	4.77643	0.0917935	NA
Competence_or_DNA_damage-inducible_protein_CinA_and_related_protein_families	1474.8	2.42287	0.297769	NA
CBSS-257314.1.peg.676	1351.35	0.0198874	0.990106	NA
tRNA_aminoacylation,_Ile	1233.84	10.3685	0.00560415	NA
CBSS-280355.3.peg.2835	1667.89	0.713232	0.700041	NA
Riboflavin,_FMN_and_FAD_metabolism	1620.64	1.047	0.592443	NA
Deoxyribose_and_Deoxynucleoside_Catabolism	1679.59	2.09136	0.351453	NA
polyprenyl_synthesis	1450.9	4.04078	0.132604	NA
Heme_and_Siroheme_Biosynthesis	1656.84	3.37344	0.185126	NA
One-carbon_metabolism_by_tetrahydropterines	1500.54	1.79184	0.408232	NA
CBSS-393130.3.peg.794	1425.17	2.47603	0.289959	NA
Sporulation_Cluster	1397.97	0.677269	0.712743	NA
Polyadenylation_bacterial	1194.65	6.39461	0.0408721	NA
Scaffold_proteins_for_[4Fe-4S]_cluster_assembly_(MRP_family)	1143.27	8.0952	0.0174642	NA
CBSS-312309.3.peg.1965	1298.64	6.85472	0.0324725	NA
RNA_pseudouridine_syntheses	1253.04	2.15471	0.340495	NA
Methicillin_resistance_in_Staphylococci	1530.95	4.41335	0.110066	NA
Transport_of_Iron	1448.46	1.3103	0.519364	NA
N-Acetyl-Galactosamine_and_Galactosamine_Utilization	1341.17	1.67644	0.432479	NA
CBSS-203122.12.peg.188	1200.12	2.42958	0.296772	NA
Campylobacter_Iron_Metabolism	1473.74	0.146391	0.929419	NA
CTP_synthase_(EC_6.3.4.2)_cluster	1039.82	8.07367	0.0176533	NA
tRNA_aminoacylation,_Phe	1058.23	5.37435	0.0680729	NA
Ribosomal_protein_S12p_Asp_methylthiotransferase	1119.34	9.63909	0.00807045	NA
Valine_degradation	1331.91	2.71044	0.25789	NA
Lacto-N-Biose_I_and_Galacto-N-Biose_Metabolic_Pathway	1537.75	4.52557	0.10406	NA
CBSS-138119.3.peg.2719	1154.26	3.88787	0.14314	NA
CBSS-281090.3.peg.464	1170.08	6.70051	0.0350754	NA
Oxidative_stress	1311.79	1.2392	0.53816	NA
CBSS-326442.4.peg.1852	1205.52	1.63896	0.44066	NA
Leucine_Biosynthesis	1841.86	0.410365	0.814499	NA
Experimental_-_Histidine_Degradation	1326.2	3.29186	0.192833	NA
Fatty_acid_metabolism_cluster	1297.64	2.51336	0.284597	NA
tRNA_aminoacylation,_Leu	1013.07	6.48163	0.039132	NA
n-Phenylalkanoic_acid_degradation	1302.04	2.34881	0.309002	NA
Aspartate_aminotransferase	1356.34	0.169141	0.918907	NA
Glutamine_synthetases	1321.17	1.44644	0.485188	NA
YggW	1314.17	1.53343	0.464538	NA
CBSS-257314.1.peg.488	1135.66	3.88066	0.143657	NA
Glycine_reductase,_sarcosine_reductase_and_betaine_reductase	1275.3	1.38502	0.500319	NA
Pyruvate_Alanine_Serine_Interconversions	1246.83	1.16761	0.557772	NA
Type_VI_secretion_systems	1110.6	9.6362	0.00808214	NA
Archaeal_lipids	1329.01	1.41195	0.493626	NA
Polyprenyl_Diphosphate_Biosynthesis	1217.21	0.62576	0.731337	NA
At5g04520_AT1G06240	1253.09	2.26691	0.32192	NA
Proline_Synthesis	1363.29	2.29608	0.317257	NA
Glycerol_and_Glycerol-3-phosphate_Uptake_and_Utilization	1400.36	0.565645	0.753653	NA
tRNA_aminoacylation,_Val	1089.2	3.02255	0.220629	NA
Redox-dependent_regulation_of_nucleus_processes	1139.4	0.652241	0.721718	NA
Glutamate-mediated_methylamine_utilization_pathway	1690.23	3.63587	0.16236	NA
USS-DB-7	1078.04	10.5904	0.00501552	NA
Glycine_Biosynthesis	1004.79	3.58409	0.166619	NA
tRNA_aminoacylation,_Met	888.581	8.03452	0.0180022	NA
RNA_processing_and_degradation,_bacterial	1105	1.61161	0.446729	NA
Protein_degradation	965.838	9.21999	0.00995186	NA
NAD_consumption	1029.18	3.70753	0.156646	NA
Ethanolamine_utilization	1269.36	2.80379	0.24613	NA
Methylthiotransferases	935.97	7.78518	0.0203924	NA
Phage_regulation_of_gene_expression	1376.26	2.3461	0.309421	NA
DNA_repair,_bacterial_UvrD_and_related_helicases	1121.67	1.93631	0.379784	NA
pVir_Plasmid_of_Campylobacter	915.996	5.0525	0.0799585	NA
tRNA_aminoacylation,_Thr	961.383	1.55711	0.459069	NA
RuvABC_plus_a_hypothetical	1026.02	6.63593	0.0362266	NA
Glycine_cleavage_system	757.247	1.63172	0.442259	NA
Chorismate:_Intermediate_for_synthesis_of_Tryptophan,_PAPA_antibiotics,_PABA,_3-hydroxyanthranilate_and_more.	1538.68	1.47884	0.477391	NA
CBSS-262719.3.peg.410	1259.35	3.85797	0.145295	NA
CBSS-376686.6.peg.291	1330.1	0.993681	0.60845	NA
Glutamate_dehydrogenases	1051.91	2.17257	0.337467	NA
Threonine_anaerobic_catabolism_gene_cluster	989.661	0.449771	0.798608	NA
Sporulation-related_Hypotheticals	1097.44	0.448695	0.799037	NA
D-Tagatose_and_Galactitol_Utilization	976.818	3.43799	0.179246	NA
tRNA_aminoacylation,_Ala	845.52	13.991	0.000916012	NA
Glyoxylate_bypass	733.305	10.6329	0.00491012	NA
CBSS-176280.1.peg.1561	844.187	2.53111	0.282083	NA
LOS_core_oligosaccharide_biosynthesis	1046.46	3.33649	0.188578	NA
Bacterial_signal_recognition_particle_(SRP)	931.227	1.31664	0.517721	NA
Urease_subunits	481.576	1.90064	0.386617	NA
COG1836	857.402	6.58329	0.0371927	NA
mcm5s2U_biosynthesis_in_tRNA	990.999	3.13917	0.208132	NA
Regulation_of_Oxidative_Stress_Response	1079.53	3.21559	0.200329	NA
COG2509	1023.06	2.0872	0.352185	NA
RNA_modification_cluster	844.935	1.35192	0.508668	NA
Branched_chain_amino_acid_degradation_regulons	969.363	3.96102	0.137999	NA
Thioredoxin-disulfide_reductase	809.757	0.968014	0.616309	NA
L-fucose_utilization	1152.65	1.11843	0.571657	NA
V-Type_ATP_synthase	530.6	2.52336	0.283178	NA
Conserved_gene_cluster_possibly_involved_in_RNA_metabolism	899.377	1.62693	0.44332	NA
Teichoic_and_lipoteichoic_acids_biosynthesis	1374.05	2.00593	0.36679	NA
Succinate_dehydrogenase	761.607	2.53269	0.28186	NA
Streptococcus_agalactiae_virulome	1149.24	4.12868	0.126902	NA
GroEL_GroES	828.396	8.9386	0.0114553	NA
Perosamine_Synthesis_Vibrio	1012.86	0.281496	0.868708	NA
Molybdenum_cofactor_biosynthesis	977.926	0.483223	0.785361	NA
Unspecified_monosaccharide_transport_cluster	796.919	1.55942	0.458538	NA
rRNAs	726.473	3.14813	0.207201	NA
Translation_initiation_factors_eukaryotic_and_archaeal	762.712	3.67729	0.159033	NA
Cysteine_Biosynthesis	1406.19	7.23724	0.0268196	NA
At4g10620_At3g57180_At3g47450	943.266	2.74341	0.253674	NA
Wyeosine-MimG_Biosynthesis	843.228	0.919047	0.631585	NA
Experimental-PTPS	646.755	9.19457	0.0100791	NA
Vibrio_Polysaccharide_(VPS)_Biosynthesis	1002.7	7.96591	0.0186305	NA
EC49-61	843.984	4.81047	0.0902444	NA
YgfZ-Iron	910.922	3.59038	0.166096	NA
cAMP_signaling_in_bacteria	933.823	1.10642	0.5751	NA
CBSS-257314.1.peg.752	925.625	4.78349	0.09147	NA
Hydrogenases	950.308	3.53129	0.171076	NA
CMP-N-acetylneuraminate_Biosynthesis	1194.83	5.04641	0.0802022	NA
Beta-lactamase	1081.08	0.5458	0.761169	NA
CBSS-176279.3.peg.868	738.139	3.48465	0.175113	NA
Maltose_utilization_cluster	918.327	4.40552	0.110498	NA
Phenylalanine_and_Tyrosine_Branches_from_Chorismate	946.207	0.0151372	0.99246	NA
Terminal_cytochrome_d_ubiquinol_oxidases	664.391	1.55888	0.458664	NA
Terminal_cytochrome_oxidases	665.361	1.5674	0.456713	NA
Copper_homeostasis	907.54	4.40734	0.110397	NA
At1g69340_At2g40600	919.628	1.06901	0.58596	NA
D-gluconate_and_ketogluconates_metabolism	610.712	1.02491	0.599022	NA
Capsular_heptose_biosynthesis	995.683	0.69915	0.704988	NA
Arginine_Deiminase_Pathway	854.626	1.40626	0.495032	NA
DNA_repair,_bacterial_UmuCD_system	718.868	1.9261	0.381727	NA
tRNA_aminoacylation,_Lys	590.133	5.54563	0.0624858	NA
DOE_COG2016	705.343	0.368055	0.831913	NA
Aromatic_amino_acid_interconversions_with_aryl_acids	889.937	2.17419	0.337195	NA
Murein_Hydrolases	912.867	2.22507	0.328725	NA
Lipid_A-Ara4N_pathway_(_Polymyxin_resistance_)	1168.17	2.18717	0.335014	NA
riboflavin_to_FAD	786.921	2.73756	0.254417	NA
Rubrerythrin	601.086	7.24348	0.0267361	NA
Recycling_of_Peptidoglycan_Amino_Acids	859.201	5.4638	0.0650956	NA
tRNA_aminoacylation,_Gly	628.667	3.7592	0.152652	NA
tRNA-methylthiotransferase_containing_cluster	586.291	9.70333	0.00781534	NA
Biotin_biosynthesis_Experimental	836.615	2.71121	0.257792	NA
Leucine_Degradation_and_HMG-CoA_Metabolism	717.416	1.21657	0.544285	NA
CBSS-354.1.peg.2917	663.021	4.24122	0.119958	NA
CBSS-316057.3.peg.1308	813.326	0.828691	0.660773	NA
Propanediol_utilization	800.301	7.22739	0.0269521	NA
Adenosyl_nucleosidases	753.508	4.59256	0.100632	NA
Quorum_Sensing:_Autoinducer-2_Synthesis	676.477	2.11434	0.347438	NA
tRNA_aminoacylation,_Arg	603.584	2.3907	0.302598	NA
DNA_repair,_bacterial_RecBCD_pathway	828.087	1.19287	0.550773	NA
tRNA_aminoacylation,_Cys	500.174	6.68274	0.0353884	NA
COG1565	600.544	7.19633	0.0273739	NA
Lipopolysaccharide_assembly	587.257	3.98829	0.13613	NA
COG4319	570.253	8.60014	0.0135676	NA
Tryptophan_synthesis	998.649	1.68953	0.429658	NA
Purine_Utilization	752.296	6.20324	0.0449762	NA
Lipopolysaccharide_assembly_cluster	647.449	0.361471	0.834656	NA
tRNA_aminoacylation,_Pro	559.649	4.24132	0.119953	NA
Threonine_degradation	723.944	4.49487	0.10567	NA
Multidrug_efflux_pump_in_Campylobacter_jejuni_(CmeABC_operon)	448.79	6.37765	0.0412203	NA
CBSS-320372.3.peg.6046	712.873	0.487625	0.783635	NA
CBSS-246196.1.peg.364	792.197	0.712951	0.70014	NA
Streptococcal_Hyaluronic_Acid_Capsule	932.828	5.89606	0.0524429	NA
Exopolysaccharide_Biosynthesis	865.833	2.65569	0.265048	NA
CBSS-323850.3.peg.3269	714.729	3.51787	0.172228	NA
Transport_of_Nickel_and_Cobalt	471.822	2.54912	0.279554	NA
Vibrio_Core_Oligosaccharide_Biosynthesis	571.835	1.73443	0.420121	NA
CBSS-342610.3.peg.1794	589.604	6.02487	0.0491718	NA
Glycerate_metabolism	797.492	6.80362	0.033313	NA
Soluble_cytochromes_and_functionally_related_electron_carriers	734.557	3.33274	0.188931	NA
YgjD_and_YeaZ	502.169	2.50419	0.285905	NA
Pterin_metabolism_3	476.584	8.1148	0.0172939	NA
YbbK	712.893	3.83907	0.146675	NA
CRISPRs	914.335	0.249844	0.882566	NA
Carotenoids	585.856	1.5575	0.458979	NA
CBSS-290633.1.peg.1906	528.592	10.6011	0.0049889	NA
Predicted_carbohydrate_hydrolases	641.967	0.309542	0.856611	NA
Polyhydroxybutyrate_metabolism	937.534	1.72181	0.42278	NA
CBSS-89187.3.peg.2957	610.86	1.36725	0.504784	NA
Staphylococcal_phi-Mu50B-like_prophages	585.996	1.30445	0.520885	NA
PhoR-PhoB_two-component_regulatory_system	768.666	5.19558	0.0744379	NA
Programmed_frameshift	530.136	9.50134	0.00864591	NA
tRNA_aminoacylation,_Tyr	493.51	9.43075	0.0089565	NA
Acid_resistance_mechanisms	486.808	7.44627	0.0241582	NA
tRNA_aminoacylation,_Ser	526.808	1.50513	0.471155	NA
Heme,_hemin_uptake_and_utilization_systems_in_GramNegatives	489.374	6.47463	0.0392693	NA
CBSS-194948.1.peg.143	447.183	0.454708	0.796639	NA
CBSS-56780.10.peg.1536	602.366	0.801897	0.669685	NA
Transport_of_Zinc	590.846	0.510416	0.774755	NA
COG0277	525.457	2.0542	0.358043	NA
Hfl_operon	629.95	2.06957	0.355302	NA
Transcription_factors_cyanobacterial_RpoD-like_sigma_factors	517.935	0.22042	0.895646	NA
Ribonuclease_H	591.517	6.35825	0.0416221	NA
Teichuronic_acid_biosynthesis	897.275	2.59455	0.273276	NA
tRNA_aminoacylation,_Trp	476.968	8.43623	0.0147264	NA
Biogenesis_of_c-type_cytochromes	324.854	6.36398	0.0415031	NA
Colanic_acid_biosynthesis	754.276	0.387248	0.823968	NA
Aerotolerance_operon_in_Bacteroides_and_potentially_orthologous_operons_in_other_organisms	453.539	4.26294	0.118663	NA
Housecleaning_nucleoside_triphosphate_pyrophosphatases	560.851	1.39912	0.496805	NA
NhaA,_NhaD_and_Sodium-dependent_phosphate_transporters	530.89	2.40958	0.299755	NA
Streptococcus_pyogenes_recombinatorial_zone	560.115	1.86554	0.393462	NA
CBSS-87626.3.peg.3639	524.574	4.06092	0.131275	NA
Cyanophycin_Metabolism	841.705	11.3393	0.00344914	NA
CBSS-288000.5.peg.1793	520.92	1.88776	0.389116	NA
Heme,_hemin_uptake_and_utilization_systems_in_GramPositives	757.479	7.15443	0.0279535	NA
ABC_transporter_dipeptide_(TC_3.A.1.5.2)	681.967	5.74261	0.056625	NA
Glutamate_and_Aspartate_uptake_in_Bacteria	870.293	11.7091	0.00286679	NA
Aminopeptidases_(EC_3.4.11.-)	533.029	3.4071	0.182036	NA
YjeE	576.307	2.51166	0.284839	NA
DMT_transporter	594.458	4.70272	0.0952395	NA
Respiratory_dehydrogenases_1	635.522	2.65265	0.265451	NA
Indole-pyruvate_oxidoreductase_complex	511.504	2.51164	0.284842	NA
Biphenyl_Degradation	590.113	4.78785	0.0912706	NA
Resistance_to_Vancomycin	800.254	4.51536	0.104593	NA
Predicted_secretion_system_W_clustering_with_cell_division_proteins	690.923	8.80686	0.0122353	NA
At2g33980_At1g28960	385.992	3.76142	0.152482	NA
CBSS-198094.1.peg.4426	532.538	0.0828181	0.959437	NA
Tryptophan_catabolism	591.081	5.08004	0.0788648	NA
Cinnamic_Acid_Degradation	571.049	4.61933	0.0992943	NA
tRNA_nucleotidyltransferase	389.711	2.92246	0.231951	NA
CBSS-323097.3.peg.2594	525.41	0.909499	0.634607	NA
CBSS-393131.3.peg.612	574.75	6.30618	0.0427199	NA
CBSS-243265.1.peg.198	564.122	6.04544	0.0486686	NA
Uracil-DNA_glycosylase	431.422	4.4508	0.108024	NA
CBSS-306254.1.peg.1508	444.689	2.89036	0.235704	NA
CBSS-83333.1.peg.946	507.591	2.30365	0.31606	NA
At4g38090	535.61	0.332463	0.84685	NA
Lipopolysaccharide-related_cluster_in_Alphaproteobacteria	345.361	3.43763	0.179278	NA
ATP-dependent_RNA_helicases,_bacterial	587.076	1.84636	0.397254	NA
Metallocarboxypeptidases_(EC_3.4.17.-)	536.281	5.436	0.0660065	NA
tRNA_aminoacylation,_His	449.176	3.53236	0.170985	NA
Formate_hydrogenase	415.094	4.44738	0.108209	NA
Periplasmic_Stress_Response	504.247	1.80636	0.405278	NA
Control_of_cell_elongation_-_division_cycle_in_Bacilli	489.218	2.92423	0.231746	NA
Streptococcal_Mga_Regulon	518.451	2.4955	0.28715	NA
Dehydrogenase_complexes	362.05	1.65593	0.436937	NA
ClpAS_cluster	502.719	6.00285	0.0497162	NA
CBSS-211586.1.peg.3133	545.159	2.02977	0.362444	NA
Menaquinone_and_Phylloquinone_Biosynthesis	535.554	0.593317	0.743298	NA
CBSS-176299.4.peg.1996A	441.258	1.04439	0.593217	NA
Nudix_proteins_(nucleoside_triphosphate_hydrolases)	545.07	3.58581	0.166476	NA
Dipeptidases_(EC_3.4.13.-)	420.523	4.73398	0.0937626	NA
Signal_peptidase	469.539	0.123381	0.940174	NA
Methanopterin_biosynthesis2	318.62	10.8565	0.00439067	NA
Cardiolipin_synthesis	407.675	0.367411	0.832181	NA
COG3146_experimental	309.305	9.23717	0.00986676	NA
Hyperosmotic_potassium_uptake	383.086	2.06881	0.355437	NA
Sporulation-associated_proteins_with_broader_functions	396.036	0.16482	0.920894	NA
CBSS-342610.3.peg.1536	310.353	7.68754	0.0214128	NA
Alkanesulfonate_assimilation	445.71	2.75335	0.252416	NA
CBSS-228410.1.peg.134	309.074	7.581	0.0225843	NA
Ribosomal_protein_S5p_acylation	340.36	4.3456	0.113859	NA
Shikimate_kinase_containing_cluster	393.51	5.45811	0.0652811	NA
Hypothetical_Coupled_to_RecF	342.764	0.386108	0.824437	NA
CBSS-630.2.peg.3360	373.672	0.442495	0.801518	NA
CBSS-316407.3.peg.1371	255.388	0.516345	0.772462	NA
A_Hypothetical_Protein_Related_to_Proline_Metabolism	359.62	0.492569	0.7817	NA
Lactate_utilization	276.072	4.73354	0.093783	NA
CBSS-269801.1.peg.1715	363.748	0.175049	0.916197	NA
Carbon_Starvation	415.148	0.788404	0.674218	NA
Auxin_biosynthesis	601.597	3.27528	0.194439	NA
Spore_Coat	307.088	0.201665	0.904084	NA
Cluster_co-expressed_with_butyrate_metabolism_cluster	442.215	1.43478	0.488024	NA
Periplasmic_disulfide_interchange	233.9	4.26295	0.118662	NA
L-fucose_utilization_temp	522.109	0.927267	0.628994	NA
SeqA_and_Co-occurring_Genes	427.836	0.915115	0.632828	NA
Lipoprotein_Biosynthesis	367.472	0.509682	0.77504	NA
Protein_Acetylation_and_Deacetylation_in_Bacteria	382.712	2.02723	0.362905	NA
ATP-dependent_Nuclease	567.971	4.50781	0.104989	NA
Triacylglycerol_metabolism	338.319	1.52706	0.466019	NA
At1g14345	370.319	1.80409	0.405739	NA
KH_domain_RNA_binding_protein_YlqC	320.606	2.01056	0.365942	NA
Yfa_cluster	222.366	3.32117	0.190028	NA
Alpha-Amylase_locus_in_Streptocococcus	330.967	3.43087	0.179885	NA
Methylglyoxal_Metabolism	270.076	1.00181	0.605982	NA
Phage_entry_and_exit	658.149	6.20342	0.0449721	NA
D-galactarate,_D-glucarate_and_D-glycerate_catabolism	481.02	5.26587	0.0718671	NA
Phage_capsid_proteins	715.718	6.37975	0.041177	NA
HPr_kinase_and_hprK_operon_in_Gram-positive_organisms	410.487	2.20957	0.331282	NA
Xyloglucan_Utilization	396.126	1.14146	0.565113	NA
Selenocysteine_metabolism	451.147	1.90981	0.384848	NA
Glutaredoxin_3_containing_cluster	297.327	0.141229	0.931821	NA
Protocatechuate_branch_of_beta-ketoadipate_pathway	325.816	0.368442	0.831752	NA
Galactose-inducible_PTS	408.782	2.05066	0.358679	NA
Sphingolipid_biosynthesis	312.864	3.45599	0.17764	NA
Poly-gamma-glutamate_biosynthesis	310.794	0.873364	0.646177	NA
ABC_transporter_branched-chain_amino_acid_(TC_3.A.1.4.1)	480.708	10.3258	0.00572502	NA
Murein_hydrolase_regulation_and_cell_death	426.442	0.287242	0.866216	NA
Histidine_Degradation	336.021	3.33099	0.189097	NA
Outer_membrane	319.89	3.17975	0.203951	NA
Sulfatases_and_sulfatase_modifying_factor_1	270.626	1.1724	0.556438	NA
rRNA_modification_Archaea	241.961	4.63683	0.0984292	NA
Cluster_containing_CofD-like_protein_and_co-occuring_with_DNA_repair	528.552	7.44492	0.0241744	NA
Pterin_biosynthesis	210.842	8.93496	0.0114762	NA
Erythromycin_resistance	239.24	5.07186	0.0791879	NA
Capsular_Polysaccharides_Biosynthesis_and_Assembly	299.752	3.54711	0.169728	NA
Anaerobic_benzoate_metabolism	455.312	1.73114	0.420812	NA
At1g26220_At1g32070	281.893	2.87119	0.237973	NA
DNA_structural_proteins,_bacterial	320.219	1.73768	0.419437	NA
Fructose_and_Mannose_Inducible_PTS	531.934	3.79636	0.149841	NA
Translation_elongation_factors_eukaryotic_and_archaeal	246.457	3.86199	0.145004	NA
CoA-disulfide_reductase_(EC_1.8.1.14)_containing_cluster	170.994	10.6528	0.00486154	NA
Serine_endopeptidase_(EC_3.4.21.-)	99.7579	8.98328	0.0112023	NA
Carboxysome	339.2	3.66466	0.16004	NA
RNA_3-terminal_phosphate_cyclase	478.062	1.60852	0.447419	NA
(GlcNAc)2_Catabolic_Operon	591.291	6.62063	0.0365046	NA
Pterin_metabolism	198.241	7.67036	0.0215974	NA
CBSS-251221.1.peg.1863	334.994	1.49765	0.472922	NA
Propionate-CoA_to_Succinate_Module	143.054	8.86602	0.0118787	NA
DNA_replication,_archaeal	274.816	2.17626	0.336846	NA
Glycolate,_glyoxylate_interconversions	386.817	2.08494	0.352582	NA
Peptidyl-prolyl_cis-trans_isomerase	287.216	1.50529	0.47112	NA
Proton-dependent_Peptide_Transporters	206.715	3.12596	0.20951	NA
CBSS-49338.1.peg.459	575.892	8.2142	0.0164554	NA
CBSS-342610.3.peg.283	218.249	4.2941	0.116828	NA
CBSS-188.1.peg.9880	297.767	0.16444	0.921069	NA
CBSS-288681.3.peg.1039	317.605	2.24138	0.326055	NA
CBSS-316273.3.peg.2709	317.605	2.24138	0.326055	NA
Cadmium_resistance	224.875	3.57438	0.16743	NA
CBSS-160492.1.peg.550	336.68	0.461657	0.793876	NA
Proteorhodopsin	247.124	1.3849	0.500349	NA
Flavodoxin	313.938	0.773957	0.679106	NA
Isobutyryl-CoA_to_Propionyl-CoA_Module	347.9	3.70926	0.156511	NA
Sucrose_utilization_Shewanella	411.563	8.5107	0.0141881	NA
CBSS-344610.3.peg.2335	387.155	0.396873	0.820012	NA
2-phosphoglycolate_salvage	265.288	0.403401	0.81734	NA
Quinate_degradation	286.813	0.175037	0.916202	NA
Glycerol_fermenation_to_1,3-propanediol	208.43	0.367044	0.832334	NA
Toxin-antitoxin_systems_(other_than_RelBE_and_MazEF)	369.052	5.15291	0.0760429	NA
Butyrate_metabolism_cluster	332.092	1.45509	0.483093	NA
Phage_tail_proteins_2	544.918	10.345	0.00567051	NA
Streptococcus_pyogenes_Virulome	190.785	1.59969	0.449399	NA
Hemin_transport_system	153.932	3.35896	0.186471	NA
Niacin-Choline_transport_and_metabolism	259.704	3.33604	0.188621	NA
Bile_hydrolysis	239.892	1.32355	0.515934	NA
Late_competence	244.193	0.762059	0.683158	NA
CBSS-393124.3.peg.2657	194.552	5.13011	0.0769151	NA
Nitrosative_stress	205.326	2.57304	0.27623	NA
Omega-amidase	260.553	1.36644	0.504989	NA
Sporulation_draft	226.172	1.04045	0.594386	NA
Tn552	382.266	2.83495	0.242325	NA
Cluster_with_phosphopentomutase_paralog	346.137	7.53741	0.0230819	NA
LMPTP_YfkJ_cluster	179.265	1.73955	0.419046	NA
YcfH	222.521	1.02544	0.598863	NA
Sortase	266.54	4.64074	0.0982374	NA
Methionine_Salvage	241.97	1.27026	0.529866	NA
CBSS-320388.3.peg.3759	225.796	1.79676	0.40723	NA
Peripheral_Glucose_Catabolism_Pathways	311.413	2.53695	0.281261	NA
CBSS-196164.1.peg.461	267.821	1.53565	0.464022	NA
CBSS-316057.3.peg.3521	146.775	3.44024	0.179045	NA
Gram_Positive_Competence	232.983	1.10442	0.575676	NA
Trans-translation_by_stalled_ribosomes	183.666	2.02932	0.362526	NA
Bile_hydrolysis_related_cluster	223.491	3.60215	0.165121	NA
Polysaccharide_deacetylases	177.071	1.70448	0.426459	NA
Quinolinic_acid_and_its_derivatives	124.827	5.77875	0.0556109	NA
Protection_from_Reactive_Oxygen_Species	241.56	0.984297	0.611312	NA
COG2078	222.741	1.16585	0.558263	NA
Nucleoside_triphosphate_pyrophosphohydrolase_MazG	201.889	3.18554	0.203361	NA
DNA_repair,_bacterial_DinG_and_relatives	236.183	1.47654	0.477939	NA
Nitrate_and_nitrite_ammonification	200.471	1.62418	0.443928	NA
Phd-Doc,_YdcE-YdcD_toxin-antitoxin_(programmed_cell_death)_systems	257.589	4.64608	0.0979753	NA
Steroid_sulfates	154.112	1.40635	0.495012	NA
Putative_diaminopropionate_ammonia-lyase_cluster	262.612	6.09263	0.0475337	NA
CBSS-316057.3.peg.659	270.415	3.25207	0.196708	NA
Proline,_4-hydroxyproline_uptake_and_utilization	186.475	3.35981	0.186392	NA
Lipoic_acid_metabolism	150.942	0.627267	0.730787	NA
HPr_catabolite_repression_system	276.066	6.1442	0.0463237	NA
Phage_DNA_synthesis	140.305	2.75564	0.252127	NA
Allophanate_hydrolase_2_and_Biotin_carboxylase_cluster	213.002	2.13944	0.343104	NA
CBSS-216592.1.peg.3534	262.958	0.944128	0.623714	NA
Glutathione:_Non-redox_reactions	118.955	0.465526	0.792341	NA
CBSS-393133.3.peg.2787	206.827	3.96648	0.137623	NA
CBSS-292415.3.peg.2341	150.773	6.93309	0.0312247	NA
Serotype_determining_Capsular_polysaccharide_biosynthesis_in_Staphylococcus	282.444	3.4582	0.177444	NA
Extracellular_Polysaccharide_Biosynthesis_of_Streptococci	216.37	1.34765	0.509755	NA
Putative_TldE-TldD_proteolytic_complex	95.1987	3.47504	0.175956	NA
D-tyrosyl-tRNA(Tyr)_deacylase	125.597	3.12237	0.209887	NA
Peptide_methionine_sulfoxide_reductase	170.862	0.28902	0.865446	NA
Inteins	224.221	3.76339	0.152332	NA
Unknown_carbohydrate_utilization_(_cluster_Ydj_)	150.894	2.93991	0.229936	NA
MazEF_toxin-antitoxing_(programmed_cell_death)_system	228.427	6.59931	0.0368959	NA
NiFe_hydrogenase_maturation	170.808	5.28449	0.0712014	NA
SecY2-SecA2_Specialized_Transport_System	283.924	3.61064	0.164422	NA
Pyrimidine_utilization	201.529	5.00178	0.0820121	NA
Spore_Core_Dehydration	214.994	1.44129	0.486438	NA
Heme_biosynthesis_orphans	81.8654	5.77017	0.0558501	NA
The_mdtABCD_multidrug_resistance_cluster	156.466	1.13596	0.566668	NA
CBSS-193567.1.peg.90	196.227	3.00237	0.222865	NA
Cold_shock,_CspA_family_of_proteins	113.276	3.16244	0.205724	NA
Recycling_of_Peptidoglycan_Amino_Sugars	89.8465	2.14765	0.341699	NA
CBSS-261594.1.peg.788	112.703	0.162768	0.92184	NA
Catechol_branch_of_beta-ketoadipate_pathway	132.238	3.70458	0.156877	NA
Widespread_colonization_island	240.832	3.20559	0.201333	NA
Ketoisovalerate_oxidoreductase	215.058	3.43136	0.179841	NA
YeiH	204.739	1.79612	0.40736	NA
Experimental-Ubiquinone_BiosynthesisVDC	203.458	1.92084	0.382733	NA
O-Methyl_Phosphoramidate_Capsule_Modification_in_Campylobacter	322.745	1.08503	0.581286	NA
Muconate_lactonizing_enzyme_family	115.336	7.43316	0.024317	NA
CBSS-316057.3.peg.563	71.6446	4.78844	0.0912437	NA
Polyglycerolphosphate_lipoteichoic_acid_biosynthesis	194.8	5.80139	0.0549849	NA
Spore_germination	134.718	0.692864	0.707207	NA
Choline_and_Betaine_Uptake_and_Betaine_Biosynthesis	387.939	9.52104	0.00856116	NA
Phosphorylcholine_incorporation_in_LPS	206.276	2.78731	0.248167	NA
Adhesion_of_Campylobacter	174.768	4.14427	0.125917	NA
Aromatic_amino_acid_degradation	145.578	4.99298	0.0823735	NA
Ubiquinone_Biosynthesis	182.565	2.49921	0.286618	NA
Prophage_lysogenic_conversion_modules	208.115	7.70802	0.0211946	NA
Benzoate_transport_and_degradation_cluster	188.51	3.12714	0.209387	NA
CBSS-83332.1.peg.3803	182.668	4.71879	0.0944773	NA
Phosphoenolpyruvate_phosphomutase	226.888	5.00337	0.0819466	NA
Lipoprotein_sorting_system	103.085	4.824	0.0896358	NA
The_Chv_regulatory_system_of_Alphaproteobacteria	180.369	4.35949	0.11307	NA
Xanthine_Metabolism_in_Bacteria	206.263	4.3389	0.11424	NA
Xanthosine_utilization_(xap_region)	60.5728	6.32478	0.0423246	NA
Cluster_Ytf_and_putative_sugar_transporter	172.064	6.37793	0.0412145	NA
Osmoregulation	139.249	0.0660215	0.967528	NA
Small_acid-soluble_spore_proteins	140.6	1.30504	0.520732	NA
At1g54520	216.762	0.418424	0.811223	NA
DNA-binding_regulatory_proteins,_strays	67.68	0.414435	0.812843	NA
General_Secretion_Pathway	75.3508	3.97935	0.13674	NA
At5g48545_and_At3g56490_At1g31160	136.529	2.4429	0.294802	NA
Allantoin_Utilization	206.24	6.33593	0.0420891	NA
Autoinducer_2_(AI-2)_transport_and_processing_(lsrACDBFGE_operon)	115.343	5.60037	0.0607987	NA
CBSS-323850.3.peg.3142	171.532	2.53432	0.28163	NA
Central_meta-cleavage_pathway_of_aromatic_compound_degradation	123.51	0.461735	0.793845	NA
CBSS-316273.3.peg.2378	296.137	0.256333	0.879707	NA
Bacteriocin-like_peptides_Blp	290.607	8.28118	0.0159134	NA
Cluster-based_Subsystem_Grouping_Hypotheticals_-_perhaps_Proteosome_Related	113.156	4.6859	0.0960439	NA
Iron_acquisition_in_Streptococcus	175.816	2.04379	0.359912	NA
Carbon_monoxide_induced_hydrogenase	186.864	10.9382	0.00421507	NA
carbazol_degradation_cluster	179.913	2.53525	0.2815	NA
Cell_envelope-associated_LytR-CpsA-Psr_transcriptional_attenuators	103.306	0.124647	0.939579	NA
Synechocystis_experimental	123.582	1.70204	0.426979	NA
Bacitracin_Stress_Response	203.956	6.57641	0.0373208	NA
Bacterial_cyanide_production_and_tolerance_mechanisms	155.148	3.38739	0.183839	NA
Bacterial_hemoglobins	120.735	0.59934	0.741063	NA
Archease2	96.7609	2.0437	0.359929	NA
Pseudouridine_catabolism	75.8754	0.604338	0.739213	NA
Omega_peptidases_(EC_3.4.19.-)	79.9393	0.948293	0.622416	NA
Putative_sugar_ABC_transporter_(ytf_cluster)	117.787	2.57976	0.275303	NA
Broadly_distributed_proteins_not_in_subsystems	100.561	2.23291	0.327438	NA
Ribosome_activity_modulation	126.468	2.89491	0.235168	NA
Uptake_of_selenate_and_selenite	127.949	3.94008	0.139451	NA
Alkylphosphonate_utilization	61.6194	1.35992	0.506636	NA
Cannabinoid_biosynthesis	115.75	0.680606	0.711555	NA
Menaquinone_Biosynthesis_via_Futalosine_--_gjo	129.535	2.40299	0.300744	NA
Sporulation_Cluster_III_A	129.844	6.45558	0.0396451	NA
Copper_homeostasis:_copper_tolerance	117.252	6.67396	0.0355441	NA
Chlorobenzoate_degradation	41.3973	7.4854	0.02369	NA
D-Alanyl_Lipoteichoic_Acid_Biosynthesis	134.514	3.96444	0.137763	NA
Benzoate_catabolism	40.4462	6.46489	0.039461	NA
Hydantoin_metabolism	107.638	5.1056	0.0778635	NA
ABC_transporter_alkylphosphonate_(TC_3.A.1.9.1)	55.9469	1.93361	0.380296	NA
ATP-dependent_efflux_pump_transporter_Ybh	50.3738	3.82314	0.147848	NA
H2:CoM-S-S-HTP_oxidoreductase	132.383	3.88075	0.14365	NA
Dissimilatory_nitrite_reductase	142.162	2.10966	0.348251	NA
Listeria_phi-A118-like_prophages	196.668	6.88598	0.031969	NA
Lysine_degradation	116.496	5.86935	0.0531481	NA
Transport_of_Manganese	96.3058	1.02992	0.597525	NA
Methanogenesis	127.158	3.7225	0.155478	NA
Synthesis_of_osmoregulated_periplasmic_glucans	92.1809	1.38718	0.499779	NA
CBSS-269482.1.peg.1294	95.3025	3.25329	0.196588	NA
At5g11840_At5g67370	75.0816	0.197927	0.905776	NA
CBSS-316279.3.peg.746	75.0816	0.197927	0.905776	NA
Creatine_and_Creatinine_Degradation	110.681	2.74794	0.2531	NA
Rrf2_family_transcriptional_regulators	183.903	7.73835	0.0208755	NA
EC699-706	137.37	4.79354	0.0910113	NA
Twin-arginine_translocation_system	117.888	1.81578	0.403374	NA
Disulphide_related_cluster	24.7163	4.5741	0.101565	NA
Iron(III)_dicitrate_transport_system_Fec	53.7154	3.84964	0.145902	NA
Staphylococcal_accessory_gene_regulator_system	109.489	3.77901	0.151146	NA
Cyanate_hydrolysis	81.0922	0.949002	0.622195	NA
EcsAB_transporter_affecting_expression_and_secretion_of_secretory_preproteins	101.55	3.21104	0.200785	NA
Glutathione:_Biosynthesis_and_gamma-glutamyl_cycle	90.4926	4.36288	0.112879	NA
Arsenic_resistance	66.1876	0.21375	0.898638	NA
DNA_phosphorothioation	106.127	5.3603	0.068553	NA
Major_Outer_Membrane_Proteins	69.0502	2.33626	0.310948	NA
Siderophore_Anthrachelin	118.81	1.52603	0.466259	NA
L-Cystine_Uptake_and_Metabolism	97.2315	3.47906	0.175603	NA
Archaeal_membrane_bound_hydrogenases	105.569	2.35376	0.308239	NA
At1g48360	149.13	3.46203	0.177105	NA
Dihydroxyacetone_kinases	152.687	8.27151	0.0159906	NA
Energy-conserving_hydrogenase_(ferredoxin)_Ech	104.955	2.41402	0.29909	NA
Iron_Scavenging_cluster_in_Thermus	45.7978	0.0714473	0.964907	NA
Mebrane_bound_hydrogenases	105.569	2.35376	0.308239	NA
beta-glucuronide_utilization	93.9207	2.09609	0.350623	NA
Cyanobacterial_Circadian_Clock	70.874	2.85497	0.239912	NA
ESAT-6_proteins_secretion_system_in_Firmicutes	108.983	3.88477	0.143362	NA
Transport_of_Molybdenum	128.708	0.985782	0.610858	NA
Conjugative_transfer	78.7121	3.36421	0.185982	NA
DedA_family_of_inner_membrane_proteins	49.356	0.451207	0.798034	NA
Glutathione-regulated_potassium-efflux_system_and_associated_functions	55.6529	1.5274	0.465939	NA
COG0398	110.993	6.71307	0.0348558	NA
Hexose_Phosphate_Uptake_System	67.511	2.48936	0.288033	NA
Mercuric_reductase	107.88	6.58009	0.0372522	NA
Fap_amyloid_fiber_secretion_system	31.3353	1.73451	0.420103	NA
Utilization_of_glutathione_as_a_sulphur_source	41.4029	0.899505	0.637786	NA
Streptococcus_pyogenes_virulence_regulators	92.5018	2.77261	0.249997	NA
Pterin_carbinolamine_dehydratase	38.9729	0.88811	0.64143	NA
SigmaB_stress_responce_regulation	81.1615	2.39167	0.302451	NA
Tricarboxylate_transport_system	131.995	5.2023	0.0741883	NA
Gentisare_degradation	37.3633	0.837674	0.657811	NA
Salicylate_and_gentisate_catabolism	39.4689	0.634891	0.728006	NA
Dolichol_metabolism	46.3789	2.09406	0.350978	NA
Cluster_with_second_YidC_in_Bacilli	97.8832	2.53506	0.281525	NA
Divergent_RNA_modification_related_clusters	93.2191	7.55123	0.022923	NA
Sarcosine_oxidase_subunits	87.8913	2.93538	0.230458	NA
Quorum-sensing_in_Vibrio	84.5918	3.76452	0.152246	NA
D-allose_utilization	157.979	5.09146	0.0784158	NA
Persister_Cells	34.7145	2.08953	0.351774	NA
Dipicolinate_Synthesis	99.1226	1.66019	0.436009	NA
Nitric_oxide_synthase	44.641	1.78961	0.408686	NA
Unknown_sugar_utilization_(cluster_yphABCDEFG)	49.357	0.0208888	0.98961	NA
Hypothetical_Related_to_Dihydroorotate_dehydrogenase	18.8671	6.02322	0.0492124	NA
trimethylamine_N-oxide_(TMAO)_reductase	70.9265	0.993899	0.608384	NA
YaaA	81.0535	1.16557	0.55834	NA
Multi-subunit_cation_antiporter	97.8827	6.34293	0.0419421	NA
At3g50560	25.2702	0.151401	0.927094	NA
Carbon_storage_regulator	61.5496	1.54033	0.462936	NA
Glutamate_transporter_involved_in_acid_tolerance_in_Streptococcus	80.7619	7.81563	0.0200843	NA
Methylcitrate_cycle	26.5148	1.14545	0.563987	NA
Phage_shock_protein_(psp)_operon	43.9515	0.748043	0.687962	NA
Aminoglycoside_adenylyltransferases	60.7371	9.22153	0.00994422	NA
CBSS-176279.3.peg.1262	57.7524	2.26218	0.322682	NA
CoA_disulfide_thiol-disulfide_redox_system	34.5936	0.32433	0.850301	NA
p-Aminobenzoyl-Glutamate_Utilization	64.1812	3.41768	0.181076	NA
Cell_wall_related_cluster	101.578	16.8838	0.000215636	NA
Listeria_surface_proteins:_Internalin-like_proteins	36.3525	0.721358	0.697203	NA
Nitrogen_fixation	34.6925	0.249031	0.882924	NA
Phage_introns	33.1581	2.71873	0.256824	NA
Streptococcus_pneumoniae_Vancomycin_Tolerance_Locus	37.4798	5.96726	0.0506088	NA
Zinc_resistance	44.0844	0.630569	0.729581	NA
CBSS-323098.3.peg.2823	104.397	6.23894	0.0441806	NA
Mercury_resistance_operon	55.9918	7.11144	0.0285608	NA
Adhesins_in_Staphylococcus	71.971	2.42623	0.29727	NA
Formate_dehydrogenase	37.6211	5.24906	0.0724737	NA
Exosporium	35.8352	0.24178	0.886132	NA
Glutaredoxin_3_containing_cluster_2	41.5485	0.435548	0.804307	NA
Orphan_regulatory_proteins	82.7949	4.26755	0.118389	NA
Possible_Ammonia_conversion_cluster	92.5539	0.766481	0.681649	NA
tRNA_splicing	58.0314	4.99408	0.0823282	NA
Gram-Positive_Extracellular_Nucleases	33.6666	1.12464	0.569886	NA
CytR_regulation	32.8072	3.26867	0.195082	NA
Denitrification	71.7123	1.8476	0.397007	NA
Nonhomologous_End-Joining_in_Bacteria	20.1246	3.21365	0.200523	NA
CBSS-262316.1.peg.2929	16.9948	2.17397	0.337232	NA
COG3760	24.1219	1.51799	0.468137	NA
Phage_tail_fiber_proteins	51.0177	6.33239	0.0421638	NA
At1g01770	48.446	4.72046	0.0943983	NA
Choline_Transport	65.2974	8.35604	0.0153289	NA
Universal_stress_protein_family	55.1245	3.0449	0.218176	NA
Dimethylarginine_metabolism	14.886	4.2394	0.120068	NA
Periplasmic-Binding-Protein-Dependent_Transport_System_for_&#945;-Glucosides	10.0148	0.700619	0.70447	NA
4-Hydroxyphenylacetic_acid_catabolic_pathway	30.393	2.02082	0.36407	NA
Aromatic_Amin_Catabolism	48.6072	2.51598	0.284225	NA
CBSS-224911.1.peg.435	39.7988	0.0557023	0.972533	NA
Streptolysin_S_Biosynthesis_and_Transport	36.7161	10.297	0.00580825	NA
Biofilm_formation_in_Staphylococcus	59.6218	4.3678	0.112602	NA
Pyrroloquinoline_Quinone_biosynthesis	23.5279	0.882315	0.643291	NA
Type_Vc_secretion_systems	13.8416	1.71995	0.423173	NA
YidC_containing_cluster_in_LSU_rRNA_proximity	25.617	0.781376	0.676591	NA
Phenylacetyl-CoA_catabolic_pathway_(core)	15.8364	4.05365	0.131753	NA
GABA_and_putrescine_metabolism_from_cluters	23.6538	2.08785	0.352069	NA
USS-DB-1	26.8683	2.77815	0.249306	NA
Phosphonate_metabolism	79.5652	3.9972	0.135525	NA
Pseudaminic_Acid_Biosynthesis	41.6849	3.35538	0.186805	NA
VC0266	27.9665	1.12644	0.569372	NA
Adaptation_to_d-cysteine	27.5697	5.61525	0.0603482	NA
Alpha-acetolactate_operon	82.326	6.34743	0.0418477	NA
Anaerobic_Oxidative_Degradation_of_L-Ornithine	32.8014	0.284414	0.867442	NA
Methanogenesis_strays	13.2322	0.72751	0.695061	NA
CBSS-159087.4.peg.2189	30.9393	5.51795	0.0633566	NA
HMG_CoA_Synthesis	28.6872	0.781606	0.676513	NA
Nucleolar_protein_complex	24.5643	2.46505	0.291555	NA
eukaryotic_rRNA_modification_and_related_functions	24.5643	2.46505	0.291555	NA
Cytolysin_and_Lipase_operon_in_Vibrio	19.0994	2.2551	0.323826	NA
Experimental-yggC	44.602	9.17173	0.0101949	NA
Homogentisate_pathway_of_aromatic_compound_degradation	12.7631	0.775712	0.67851	NA
CBSS-265072.7.peg.546	38.0594	12.0009	0.00247769	NA
Competence_in_Streptococci	37.4492	5.01954	0.081287	NA
Experimental-COG2515	16.6267	0.390466	0.822643	NA
Siderophore_assembly_kit	25.6969	1.34103	0.511444	NA
Alkanesulfonates_Utilization	43.7432	5.34546	0.0690635	NA
Malonate_decarboxylase	22.7121	3.42515	0.180401	NA
Molybdopterin_cytosine_dinucleotide	11.6728	2.9476	0.229053	NA
Sulfate_reduction-associated_complexes	45.782	2.51503	0.28436	NA
Tetrathionate_respiration	15.6308	2.59981	0.272557	NA
Urea_carboxylase_and_Allophanate_hydrolase_cluster	37.3656	4.72103	0.0943716	NA
CBSS-314269.3.peg.1840	14.7499	0.649979	0.722535	NA
CO_Dehydrogenase	14.923	0.755158	0.685519	NA
Chloroaromatic_degradation_pathway	19.913	0.691313	0.707756	NA
Taurine_Utilization	16.128	0.0236936	0.988223	NA
Tolerance_to_colicin_E2	24.1403	0.520304	0.770934	NA
D-Sorbitol(D-Glucitol)_and_L-Sorbose_Utilization	57.663	4.05689	0.13154	NA
Type_III_secretion_system_orphans	25.539	3.11881	0.210261	NA
Sulfur_oxidation	25.4748	0.690738	0.707959	NA
CBSS-323850.3.peg.3284	17.6821	2.80934	0.245448	NA
Fructoselysine_(Amadori_product)_utilization_pathway	25.2365	6.26943	0.0435122	NA
ClpS__and_metallo-protease_cluster_in_Cyanos_	19.8292	1.34824	0.509606	NA
Formaldehyde_assimilation:_Ribulose_monophosphate_pathway	31.08	1.24084	0.53772	NA
Uncharacterized_sugar_kinase_cluster_(ygc)	31.3075	1.4671	0.4802	NA
Siderophore_Pyoverdine	20.2675	2.91385	0.232952	NA
Unknown_oligosaccharide_utilization_Sde_1396	17.8188	0.339728	0.843779	NA
Methanogenesis_from_methylated_compounds	27.1762	6.3803	0.0411658	NA
Toxin-antitoxin_replicon_stabilization_systems	12.7747	2.02048	0.364132	NA
ABC_transporter_tungstate_(TC_3.A.1.6.2)	15.0985	6.37351	0.0413057	NA
