# Supplementary material for: Serotonin Transporter Deficiency is Associated with Dysbiosis and Changes in Metabolic Function of the Mouse Intestinal Microbiome
Source: Sci Rep. 2019 Feb 14;9:2138. doi: 10.1038/s41598-019-38489-8 (PMC6375953; doi:10.1038/s41598-019-38489-8)
Supplement: Supplementary file 5 — Table E6 [file 41598_2019_38489_MOESM5_ESM.xlsx]

## Sheet: table E6
Table E6. Differentially Abundant KEGG Pathways
KEGG Pathway	baseMean	stat	pvalue	padj
01040 Biosynthesis of unsaturated fatty acids [PATH:ko01040]	11.6069	20.8587	2.96e-05	0.00449201
04112 Cell cycle - Caulobacter [PATH:ko04112]	6267.51	10.3509	0.00565367	0.197113
00311 Penicillin and cephalosporin biosynthesis [PATH:ko00311]	35.8908	9.80754	0.00741858	0.197113
00830 Retinol metabolism [PATH:ko00830]	4.87876	9.69165	0.00786112	0.197113
04510 Focal adhesion [PATH:ko04510]	10.7153	9.23266	0.00988905	0.197113
02060 Phosphotransferase system (PTS) [PATH:ko02060]	3193.36	8.85225	0.0119607	0.197113
02010 ABC transporters [PATH:ko02010]	24430.2	8.30419	0.0157314	0.197113
00440 Phosphonate and phosphinate metabolism [PATH:ko00440]	224.51	8.15916	0.0169145	0.197113
00362 Benzoate degradation [PATH:ko00362]	183.552	7.87058	0.01954	0.197113
05150 Staphylococcus aureus infection [PATH:ko05150]	318.903	7.7723	0.0205242	0.197113
03013 RNA transport [PATH:ko03013]	516.565	7.75987	0.0206521	0.197113
04810 Regulation of actin cytoskeleton [PATH:ko04810]	3.35878	7.67534	0.0215437	0.197113
00053 Ascorbate and aldarate metabolism [PATH:ko00053]	222.297	7.66064	0.0217027	0.197113
00520 Amino sugar and nucleotide sugar metabolism [PATH:ko00520]	7583.01	7.47879	0.0237684	0.197113
05120 Epithelial cell signaling in Helicobacter pylori infection [PATH:ko05120]	1229.51	7.33869	0.0254932	0.197113
02020 Two-component system [PATH:ko02020]	7706.82	7.26023	0.0265131	0.197113
00906 Carotenoid biosynthesis [PATH:ko00906]	3.00597	7.24847	0.0266695	0.197113
00562 Inositol phosphate metabolism [PATH:ko00562]	366.343	7.13144	0.0282767	0.197113
00790 Folate biosynthesis [PATH:ko00790]	794.94	7.11436	0.0285192	0.197113
03020 RNA polymerase [PATH:ko03020]	7975.72	7.0917	0.0288441	0.197113
00627 Aminobenzoate degradation [PATH:ko00627]	87.6303	6.95001	0.0309617	0.197113
00970 Aminoacyl-tRNA biosynthesis [PATH:ko00970]	22333.7	6.93961	0.0311231	0.197113
03410 Base excision repair [PATH:ko03410]	2441.73	6.76207	0.0340122	0.206794
00361 Chlorocyclohexane and chlorobenzene degradation [PATH:ko00361]	25.708	6.65357	0.0359084	0.20949
00500 Starch and sucrose metabolism [PATH:ko00500]	7031.64	6.55465	0.037729	0.20949
02040 Flagellar assembly [PATH:ko02040]	5030.2	6.50951	0.0385902	0.20949
00920 Sulfur metabolism [PATH:ko00920]	493.306	6.40977	0.0405635	0.212609
00062 Fatty acid elongation [PATH:ko00062]	1.62648	6.25594	0.0438066	0.212652
00010 Glycolysis / Gluconeogenesis [PATH:ko00010]	7582.59	6.22001	0.0446006	0.212652
00052 Galactose metabolism [PATH:ko00052]	8808.29	6.17909	0.0455227	0.212652
00312 beta-Lactam resistance [PATH:ko00312]	23.5401	6.15095	0.0461678	0.212652
00270 Cysteine and methionine metabolism [PATH:ko00270]	8212.01	5.88822	0.052649	0.235372
00640 Propanoate metabolism [PATH:ko00640]	98.6288	5.63857	0.0596486	0.25214
00564 Glycerophospholipid metabolism [PATH:ko00564]	2201.5	5.63627	0.0597173	0.25214
05012 Parkinsons disease [PATH:ko05012]	4.85948	5.52982	0.0629819	0.255895
00350 Tyrosine metabolism [PATH:ko00350]	1001.03	5.49856	0.0639738	0.255895
01053 Biosynthesis of siderophore group nonribosomal peptides [PATH:ko01053]	55.2796	5.40392	0.067074	0.259134
05203 Viral carcinogenesis [PATH:ko05203]	667.189	5.37082	0.0681932	0.259134
05032 Morphine addiction [PATH:ko05032]	3.90469	5.25796	0.0721519	0.266011
04146 Peroxisome [PATH:ko04146]	1479.01	5.13027	0.0769087	0.266011
00620 Pyruvate metabolism [PATH:ko00620]	5483.46	5.10928	0.0777201	0.266011
04020 Calcium signaling pathway [PATH:ko04020]	2.83912	5.1047	0.0778985	0.266011
02030 Bacterial chemotaxis [PATH:ko02030]	7766.76	5.08287	0.0787532	0.266011
00561 Glycerolipid metabolism [PATH:ko00561]	1747.06	4.91313	0.0857288	0.283278
04540 Gap junction [PATH:ko04540]	1.36597	4.86182	0.0879566	0.284455
00540 Lipopolysaccharide biosynthesis [PATH:ko00540]	1296.36	4.80544	0.0904715	0.285459
00020 Citrate cycle (TCA cycle) [PATH:ko00020]	3272.83	4.75913	0.0925911	0.285459
03430 Mismatch repair [PATH:ko03430]	2372.98	4.6597	0.0973103	0.285459
00281 Geraniol degradation [PATH:ko00281]	283.985	4.657	0.0974417	0.285459
00785 Lipoic acid metabolism [PATH:ko00785]	154.194	4.65259	0.0976571	0.285459
00071 Fatty acid metabolism [PATH:ko00071]	21.3935	4.37759	0.112052	0.321356
05146 Amoebiasis [PATH:ko05146]	15.6723	4.00155	0.135231	0.380649
05134 Legionellosis [PATH:ko05134]	464.627	3.95158	0.138652	0.383182
00061 Fatty acid biosynthesis [PATH:ko00061]	3162.13	3.81125	0.14873	0.403695
05204 Chemical carcinogenesis [PATH:ko05204]	9.40916	3.76372	0.152307	0.406151
04080 Neuroactive ligand-receptor interaction [PATH:ko04080]	5.66811	3.71812	0.155819	0.408354
00510 N-Glycan biosynthesis [PATH:ko00510]	237.071	3.41955	0.180907	0.465076
00930 Caprolactam degradation [PATH:ko00930]	7.23387	3.39018	0.183583	0.465076
05010 Alzheimers disease [PATH:ko05010]	13.1082	3.29971	0.192078	0.47862
04070 Phosphatidylinositol signaling system [PATH:ko04070]	342.939	3.22325	0.199563	0.484591
05111 Vibrio cholerae pathogenic cycle [PATH:ko05111]	171.148	3.16331	0.205634	0.484591
04320 Dorso-ventral axis formation [PATH:ko04320]	0.84321	3.13078	0.209007	0.484591
00760 Nicotinate and nicotinamide metabolism [PATH:ko00760]	3189.63	3.08554	0.213788	0.484591
00750 Vitamin B6 metabolism [PATH:ko00750]	911.028	3.07553	0.214861	0.484591
04940 Type I diabetes mellitus [PATH:ko04940]	89.157	3.02842	0.219982	0.484591
00909 Sesquiterpenoid and triterpenoid biosynthesis [PATH:ko00909]	3.30036	3.02723	0.220113	0.484591
00630 Glyoxylate and dicarboxylate metabolism [PATH:ko00630]	1179.34	3.02058	0.220845	0.484591
00190 Oxidative phosphorylation [PATH:ko00190]	6834.11	2.9724	0.226231	0.484591
00450 Selenocompound metabolism [PATH:ko00450]	687.579	2.96246	0.227358	0.484591
00380 Tryptophan metabolism [PATH:ko00380]	116.928	2.94333	0.229543	0.484591
00030 Pentose phosphate pathway [PATH:ko00030]	5226.92	2.89309	0.235382	0.49011
00908 Zeatin biosynthesis [PATH:ko00908]	431.613	2.81002	0.245365	0.503993
00360 Phenylalanine metabolism [PATH:ko00360]	1141.18	2.73239	0.255075	0.516953
00521 Streptomycin biosynthesis [PATH:ko00521]	3262.3	2.673	0.262764	0.525528
04974 Protein digestion and absorption [PATH:ko04974]	228.855	2.60422	0.271958	0.530427
00120 Primary bile acid biosynthesis [PATH:ko00120]	278.781	2.59503	0.27321	0.530427
03440 Homologous recombination [PATH:ko03440]	5776.14	2.57701	0.275682	0.530427
04110 Cell cycle [PATH:ko04110]	2.10596	2.50479	0.28582	0.543058
00983 Drug metabolism - other enzymes [PATH:ko00983]	272.181	2.46651	0.291342	0.546717
00625 Chloroalkane and chloroalkene degradation [PATH:ko00625]	2.4697	2.3811	0.304055	0.557666
04260 Cardiac muscle contraction [PATH:ko04260]	1.64711	2.37807	0.304515	0.557666
04011 MAPK signaling pathway - yeast [PATH:ko04011]	123.966	2.31008	0.315045	0.565007
04666 Fc gamma R-mediated phagocytosis [PATH:ko04666]	2.0207	2.29373	0.31763	0.565007
00040 Pentose and glucuronate interconversions [PATH:ko00040]	5528.6	2.2809	0.319675	0.565007
00910 Nitrogen metabolism [PATH:ko00910]	230.834	2.19696	0.333377	0.565649
00941 Flavonoid biosynthesis [PATH:ko00941]	9.43215	2.18035	0.336158	0.565649
05215 Prostate cancer [PATH:ko05215]	12.4674	2.14736	0.341749	0.565649
05219 Bladder cancer [PATH:ko05219]	9.89586	2.13853	0.343261	0.565649
05132 Salmonella infection [PATH:ko05132]	14.6473	2.11578	0.347187	0.565649
04151 PI3K-Akt signaling pathway [PATH:ko04151]	1010.37	2.10778	0.348579	0.565649
00330 Arginine and proline metabolism [PATH:ko00330]	6414.14	2.10159	0.34966	0.565649
00511 Other glycan degradation [PATH:ko00511]	1008.98	2.08857	0.351944	0.565649
00710 Carbon fixation in photosynthetic organisms [PATH:ko00710]	82.1308	2.079	0.353631	0.565649
00523 Polyketide sugar unit biosynthesis [PATH:ko00523]	1.86474	2.05863	0.357252	0.565649
00430 Taurine and hypotaurine metabolism [PATH:ko00430]	12.4232	1.97352	0.372782	0.584153
03010 Ribosome [PATH:ko03010]	14039.9	1.94723	0.377715	0.585843
04962 Vasopressin-regulated water reabsorption [PATH:ko04962]	0.918918	1.92438	0.382055	0.586589
00310 Lysine degradation [PATH:ko00310]	115.111	1.8073	0.405088	0.613004
00730 Thiamine metabolism [PATH:ko00730]	1947.78	1.79629	0.407325	0.613004
00633 Nitrotoluene degradation [PATH:ko00633]	70.1112	1.76894	0.412932	0.61535
03015 mRNA surveillance pathway [PATH:ko03015]	3.60875	1.68782	0.430027	0.63193
00531 Glycosaminoglycan degradation [PATH:ko00531]	59.2523	1.656	0.436923	0.63193
04144 Endocytosis [PATH:ko04144]	3.2939	1.65227	0.437738	0.63193
00140 Steroid hormone biosynthesis [PATH:ko00140]	52.1698	1.59869	0.449624	0.63193
04075 Plant hormone signal transduction [PATH:ko04075]	2.46944	1.59788	0.449805	0.63193
03070 Bacterial secretion system [PATH:ko03070]	6250.59	1.59107	0.451339	0.63193
00051 Fructose and mannose metabolism [PATH:ko00051]	5415.86	1.58302	0.45316	0.63193
04113 Meiosis - yeast [PATH:ko04113]	67.1328	1.55955	0.458508	0.633575
00680 Methane metabolism [PATH:ko00680]	1307.29	1.4928	0.47407	0.649178
00740 Riboflavin metabolism [PATH:ko00740]	1194.29	1.45757	0.482495	0.654815
05144 Malaria [PATH:ko05144]	2.27569	1.41493	0.492893	0.660187
04740 Olfactory transduction [PATH:ko04740]	2.90221	1.39805	0.497069	0.660187
05100 Bacterial invasion of epithelial cells [PATH:ko05100]	1.28702	1.38457	0.500431	0.660187
05200 Pathways in cancer [PATH:ko05200]	70.365	1.36134	0.506279	0.660187
04145 Phagosome [PATH:ko04145]	6.14532	1.35388	0.50817	0.660187
04626 Plant-pathogen interaction [PATH:ko04626]	783.26	1.29067	0.524486	0.675609
04614 Renin-angiotensin system [PATH:ko04614]	0.945669	1.2699	0.529962	0.676927
04910 Insulin signaling pathway [PATH:ko04910]	280.431	1.13206	0.567776	0.719183
04310 Wnt signaling pathway [PATH:ko04310]	0.949286	1.10512	0.575475	0.72291
04066 HIF-1 signaling pathway [PATH:ko04066]	1599.75	1.02434	0.599193	0.746536
04142 Lysosome [PATH:ko04142]	879.41	0.927869	0.628805	0.77706
00860 Porphyrin and chlorophyll metabolism [PATH:ko00860]	3673.47	0.89936	0.637832	0.781859
00900 Terpenoid backbone biosynthesis [PATH:ko00900]	3747.8	0.873014	0.64629	0.785889
05340 Primary immunodeficiency [PATH:ko05340]	77.4227	0.819358	0.663863	0.78995
00940 Phenylpropanoid biosynthesis [PATH:ko00940]	3248.57	0.819059	0.663962	0.78995
05143 African trypanosomiasis [PATH:ko05143]	2.70645	0.806933	0.668001	0.78995
03420 Nucleotide excision repair [PATH:ko03420]	5966.95	0.793876	0.672376	0.78995
00770 Pantothenate and CoA biosynthesis [PATH:ko00770]	1871.88	0.784265	0.675615	0.78995
00300 Lysine biosynthesis [PATH:ko00300]	5605.88	0.731759	0.693586	0.804772
00650 Butanoate metabolism [PATH:ko00650]	676.147	0.705655	0.702699	0.809168
00670 One carbon pool by folate [PATH:ko00670]	1831.47	0.593536	0.743216	0.844765
00240 Pyrimidine metabolism [PATH:ko00240]	6441.17	0.589475	0.744727	0.844765
00780 Biotin metabolism [PATH:ko00780]	1164.34	0.574221	0.750429	0.844927
00230 Purine metabolism [PATH:ko00230]	11817.7	0.534863	0.765343	0.855383
00480 Glutathione metabolism [PATH:ko00480]	826.77	0.513228	0.773667	0.858375
00791 Atrazine degradation [PATH:ko00791]	58.1056	0.431472	0.805948	0.885593
04622 RIG-I-like receptor signaling pathway [PATH:ko04622]	6.75319	0.42181	0.809851	0.885593
00340 Histidine metabolism [PATH:ko00340]	3906.16	0.349565	0.83964	0.903818
00130 Ubiquinone and other terpenoid-quinone biosynthesis [PATH:ko00130]	768.699	0.34844	0.840112	0.903818
00550 Peptidoglycan biosynthesis [PATH:ko00550]	5520.24	0.311345	0.855839	0.903818
05014 Amyotrophic lateral sclerosis (ALS) [PATH:ko05014]	4.37469	0.30227	0.859732	0.903818
00660 C5-Branched dibasic acid metabolism [PATH:ko00660]	23.8216	0.292052	0.864135	0.903818
04520 Adherens junction [PATH:ko04520]	2.81909	0.282316	0.868352	0.903818
03030 DNA replication [PATH:ko03030]	7401.59	0.262678	0.876921	0.903818
05202 Transcriptional misregulation in cancers [PATH:ko05202]	0.852306	0.256901	0.879457	0.903818
04012 ErbB signaling pathway [PATH:ko04012]	1.17351	0.255592	0.880033	0.903818
00720 Carbon fixation pathways in prokaryotes [PATH:ko00720]	1061.14	0.185256	0.911533	0.917678
00590 Arachidonic acid metabolism [PATH:ko00590]	46.2892	0.184752	0.911762	0.917678
04010 MAPK signaling pathway [PATH:ko04010]	1.3853	0.178159	0.914773	0.917678
03040 Spliceosome [PATH:ko03040]	7.43509	0.171818	0.917678	0.917678
